# Supplementary material for: ChIP-Seq analysis identifies p27(Kip1)-target genes involved in cell adhesion and cell signalling in mouse embryonic fibroblasts
Source: PLoS One. 2017 Nov 20;12(11):e0187891. doi: 10.1371/journal.pone.0187891 (PMC5695801; doi:10.1371/journal.pone.0187891)
Supplement: S1 Fig — (XLS) [file pone.0187891.s001.xls]

## Sheet: Sheet1
chr	start	end	width	peak_summit	tags	-10*log10(pvalue)	fold_enrichment	peak	Transcript_ID	start_position	end_position	strand	insideFeature	distance_to_TargetTranscript	Ensembl_Gene_ID	GeneSymbol	Description	GeneBiotype
chr15	14139210	14139506	297	92	23	50.53	5.6	MACS_peak_564	ENSMUST00000103395	70407495	70407781	-1	upstream	-3745	ENSMUSG00000076594	Igkv6-13	immunoglobulin_kappa_variable_6-13_Gene	IG_V_gene
chr8	31375968	31376239	272	110	26	72.81	7.09	MACS_peak_1414	ENSMUST00000103640	53344974	53346592	1	upstream	-2502	ENSMUSG00000076829	Trav6d-3	T_cell_receptor_alpha_variable_6D-3_Gene	IG_V_gene
chr1	118666983	118667146	164	81	23	105.88	8.58	MACS_peak_83	ENSMUST00000103324	68387462	68387919	1	downstream	2917	ENSMUSG00000076523	Igk-V32	immunoglobulin_kappa_chain_variable_32_(V32)_Complex/Cluster/Region	IG_V_gene
chr8	31459194	31459445	252	169	21	51.99	4.85	MACS_peak_1415	ENSMUST00000103685	54768337	54768876	-1	downstream	5372	ENSMUSG00000076873	Trdv5	T_cell_receptor_delta_variable_5_Gene	IG_V_gene
chr14	114600431	114600673	243	99	31	108.06	10.82	MACS_peak_544	ENSMUST00000103500	115854061	115854354	-1	downstream	11492	ENSMUSG00000076691	Ighv1-12	immunoglobulin_heavy_variable_V1-12_Gene	IG_V_gene
chr8	31035633	31035894	262	114	22	54.4	5.6	MACS_peak_1413	ENSMUST00000168310	67670723	67671219	-1	downstream	47892	ENSMUSG00000091268	AC171501.1	-------------	IG_V_gene
chr14	114526359	114526690	332	220	26	56.42	4.85	MACS_peak_543	ENSMUST00000168310	67670723	67671219	-1	downstream	52969	ENSMUSG00000091268	AC171501.1	-------------	IG_V_gene
chr18	85885353	85886041	689	489	206	417.68	9.22	MACS_peak_812	ENSMUST00000103303	67559739	67560502	1	downstream	54595	ENSMUSG00000076502	Igkv1-135	immunoglobulin_kappa_variable_1-135_Gene	IG_V_gene
chr13	83037222	83037587	366	178	28	57.85	6.34	MACS_peak_416	ENSMUST00000130240	131769184	131852449	-1	upstream	-293589	ENSMUSG00000086254	3100003L05Rik	RIKEN_cDNA_3100003L05_gene_Gene	lincRNA
chr16	5845114	5845369	256	166	23	60.24	5.52	MACS_peak_617	ENSMUST00000130691	81525158	81538236	1	upstream	-268385	ENSMUSG00000085832	D430036J16Rik	RIKEN_cDNA_D430036J16_gene_Gene	lincRNA
chr17	16571753	16572105	353	242	28	60.88	6.72	MACS_peak_701	ENSMUST00000130691	81525158	81538236	1	upstream	-244537	ENSMUSG00000085832	D430036J16Rik	RIKEN_cDNA_D430036J16_gene_Gene	lincRNA
chr17	4185427	4185767	341	200	26	54.33	4.85	MACS_peak_692	ENSMUST00000128990	10358725	10658139	1	upstream	-235790	ENSMUSG00000086178	Gm16950	predicted_gene,_16950_Gene	lincRNA
chr6	26896039	26896314	276	91	22	50.81	5.23	MACS_peak_1255	ENSMUST00000130691	81525158	81538236	1	upstream	-146800	ENSMUSG00000085832	D430036J16Rik	RIKEN_cDNA_D430036J16_gene_Gene	lincRNA
chr17	16612820	16613234	415	195	33	58.03	6.27	MACS_peak_702	ENSMUST00000169000	79754039	79757362	1	upstream	-108524	ENSMUSG00000091839	CT030740.1	-------------	lincRNA
chr14	114361624	114361962	339	219	30	74.47	5.6	MACS_peak_542	ENSMUST00000163390	102248233	102257024	1	upstream	-92338	ENSMUSG00000091959	AC132684.1	-------------	lincRNA
chr12	69237935	69238230	296	210	24	55.58	5.6	MACS_peak_333	ENSMUST00000135238	57028313	57032040	1	upstream	-79963	ENSMUSG00000087022	9130024F11Rik	RIKEN_cDNA_9130024F11_gene_Gene	lincRNA
chr12	75847206	75847527	322	208	26	58.84	5.6	MACS_peak_339	ENSMUST00000122879	40133073	40142698	-1	upstream	-61619	ENSMUSG00000086705	Gm16894	predicted_gene,_16894_Gene	lincRNA
chr1	76714525	76714847	323	119	26	58.59	5.23	MACS_peak_59	ENSMUST00000133144	6349537	6384812	1	upstream	-39924	ENSMUSG00000087247	Fam150a	family_with_sequence_similarity_150,_member_A_Gene	lincRNA
chr19	48736395	48736663	269	87	22	52.57	4.85	MACS_peak_836	ENSMUST00000168742	55141089	55147343	1	upstream	-37461	ENSMUSG00000092154	AC127314.1	-------------	lincRNA
chr17	60217538	60217831	294	79	24	56.08	5.97	MACS_peak_720	ENSMUST00000170933	108306448	108310046	-1	upstream	-34817	ENSMUSG00000091985	AL626783.2	-------------	lincRNA
chr14	38657520	38657889	370	126	28	52.43	5.65	MACS_peak_479	ENSMUST00000130266	75745650	75862999	-1	upstream	-25675	ENSMUSG00000085159	Gm16662	predicted_gene,_16662_Gene	lincRNA
chr12	94578587	94578899	313	180	25	56.22	4.85	MACS_peak_348	ENSMUST00000166501	44766857	44769765	-1	upstream	-18535	ENSMUSG00000090930	AC138457.1	-------------	lincRNA
chr16	72265179	72265557	379	223	29	56.82	5.43	MACS_peak_679	ENSMUST00000128063	35806033	35809032	-1	upstream	-15112	ENSMUSG00000086400	Gm16789	predicted_gene,_16789_Gene	lincRNA
chr14	91906261	91906611	351	130	32	81.56	6.34	MACS_peak_525	ENSMUST00000147937	72079923	72082077	1	upstream	-14273	ENSMUSG00000086951	1700051A21Rik	RIKEN_cDNA_1700051A21_gene_Gene	lincRNA
chr7	37924822	37925228	407	247	32	59.38	5.51	MACS_peak_1337	ENSMUST00000135682	75615245	75620363	1	upstream	-10549	ENSMUSG00000086813	Gm13657	predicted_gene_13657_Gene	lincRNA
chr16	68007372	68007717	346	93	29	67.5	6.34	MACS_peak_676	ENSMUST00000169112	12833984	12908632	1	upstream	-9920	ENSMUSG00000055963	Gm11818	predicted_gene_11818_Gene	lincRNA
chr3	81307983	81308380	398	210	28	51.03	6.34	MACS_peak_1034	ENSMUST00000163228	95231593	95235009	1	upstream	-5124	ENSMUSG00000091761	AC092202.1	-------------	lincRNA
chr5	48018292	48018610	319	196	24	50.12	4.85	MACS_peak_1198	ENSMUST00000165474	116191884	116196276	1	upstream	-3776	ENSMUSG00000090721	AC025622.1	-------------	lincRNA
chr15	51077458	51077827	370	183	28	52.43	6	MACS_peak_586	ENSMUST00000151267	72953344	72956044	-1	upstream	-1911	ENSMUSG00000087396	4933407K13Rik	RIKEN_cDNA_4933407K13_gene_Gene	lincRNA
chr3	149356732	149357094	363	147	27	53.97	4.85	MACS_peak_1073	ENSMUST00000151267	72953344	72956044	-1	upstream	-1357	ENSMUSG00000087396	4933407K13Rik	RIKEN_cDNA_4933407K13_gene_Gene	lincRNA
chr10	4086659	4086962	304	195	25	56.21	5.07	MACS_peak_138	ENSMUST00000151267	72953344	72956044	-1	upstream	-330	ENSMUSG00000087396	4933407K13Rik	RIKEN_cDNA_4933407K13_gene_Gene	lincRNA
chr13	102119328	102119752	425	301	42	65.29	4.06	MACS_peak_431	ENSMUST00000143559	103644609	103650779	-1	inside	3234	ENSMUSG00000086687	4930547E08Rik	RIKEN_cDNA_4930547E08_gene_Gene	lincRNA
chr8	53762701	53763059	359	225	29	64.21	5.97	MACS_peak_1432	ENSMUST00000126176	146392602	146866310	-1	inside	3477	ENSMUSG00000084976	Gm16889	predicted_gene,_16889_Gene	lincRNA
chr8	53751293	53751646	354	177	29	64.21	5.15	MACS_peak_1431	ENSMUST00000126176	146392602	146866310	-1	inside	8069	ENSMUSG00000084976	Gm16889	predicted_gene,_16889_Gene	lincRNA
chr1	73387614	73387939	326	202	25	53.14	4.85	MACS_peak_56	ENSMUST00000130030	146392344	146733262	-1	inside	8802	ENSMUSG00000084976	Gm16889	predicted_gene,_16889_Gene	lincRNA
chr18	11471013	11471287	275	181	22	51.06	5.23	MACS_peak_759	ENSMUST00000124210	52280532	52287413	1	downstream	11779	ENSMUSG00000085315	A430018G15Rik	RIKEN_cDNA_A430018G15_gene_Gene	lincRNA
chr10	123586519	123586836	318	178	24	50.34	5.23	MACS_peak_218	ENSMUST00000052354	83878486	83880912	1	downstream	13934	ENSMUSG00000050334	C130071C03Rik	RIKEN_cDNA_C130071C03_gene_Gene	lincRNA
chr7	132146038	132146332	295	176	23	51.01	4.48	MACS_peak_1386	ENSMUST00000129724	83025289	83028554	1	downstream	13975	ENSMUSG00000085190	3010027C24Rik	RIKEN_cDNA_3010027C24_gene_Gene	lincRNA
chr12	50971089	50971429	341	133	26	54.33	5.23	MACS_peak_324	ENSMUST00000172390	73254401	73318007	-1	inside	15672	ENSMUSG00000091826	AC127595.1	-------------	lincRNA
chr14	108736335	108736593	259	135	21	50.17	5.23	MACS_peak_537	ENSMUST00000140028	129084981	129091253	-1	downstream	32572	ENSMUSG00000072591	5930412G12Rik	RIKEN_cDNA_5930412G12_gene_Gene	lincRNA
chr8	52889301	52889531	231	90	23	69.11	7.46	MACS_peak_1430	ENSMUST00000145794	105011615	105020930	1	downstream	36454	ENSMUSG00000085282	Gm15663	predicted_gene_15663_Gene	lincRNA
chr3	22581069	22581495	427	221	34	71.61	5.97	MACS_peak_960	ENSMUST00000135612	54374558	54379531	-1	downstream	38774	ENSMUSG00000073067	9130019P16Rik	RIKEN_cDNA_9130019P16_gene_Gene	lincRNA
chr8	40999373	40999646	274	89	22	51.31	4.85	MACS_peak_1422	ENSMUST00000170649	100293587	100327843	1	downstream	70665	ENSMUSG00000053957	Gm12474	predicted_gene_12474_Gene	lincRNA
chr9	81256773	81257036	264	97	22	53.87	5.6	MACS_peak_1530	ENSMUST00000164719	56105697	56115587	1	downstream	79108	ENSMUSG00000091371	AC160935.1	-------------	lincRNA
chr3	77174528	77174843	316	92	24	50.8	4.85	MACS_peak_1031	ENSMUST00000129684	166433438	166445013	1	downstream	131506	ENSMUSG00000086116	Gm16608	predicted_gene,_16608_Gene	lincRNA
chr6	11055921	11056222	302	130	26	64.03	5.6	MACS_peak_1247	ENSMUST00000166262	13471906	13474596	-1	downstream	133733	ENSMUSG00000078587	Gm10958	predicted_gene_10958_Gene	lincRNA
chr1	73325687	73325982	296	137	23	50.77	5.23	MACS_peak_55	ENSMUST00000152840	66375237	66383006	-1	downstream	138127	ENSMUSG00000087275	1110002J07Rik	RIKEN_cDNA_1110002J07_gene_Gene	lincRNA
chr11	7453383	7453652	270	177	26	73.44	5.97	MACS_peak_230	ENSMUST00000133622	58404991	58408389	-1	downstream	176217	ENSMUSG00000086827	4930461C15Rik	RIKEN_cDNA_4930461C15_gene_Gene	lincRNA
chr5	12678737	12679105	369	176	28	57.17	5.23	MACS_peak_1179	ENSMUST00000142270	42725815	42875700	-1	downstream	200455	ENSMUSG00000075070	Gm10809	predicted_gene_10809_Gene	lincRNA
chr8	27829495	27829948	454	268	35	64.02	5.98	MACS_peak_1410	ENSMUST00000156892	37057292	37099458	1	downstream	419999	ENSMUSG00000087311	Gm16988	predicted_gene,_16988_Gene	lincRNA
chr17	90596205	90596571	367	189	29	62.28	6.72	MACS_peak_746	ENSMUST00000103896	12940370	12940479	1	upstream	-261633	ENSMUSG00000077084	AC102528.1	-------------	miRNA
chr12	10127426	10127778	353	248	27	56.2	5.23	MACS_peak_293	ENSMUST00000116721	111212966	111213029	1	upstream	-241678	ENSMUSG00000080371	AC122865.1	-------------	miRNA
chr14	10447612	10448004	393	146	33	75.2	5.97	MACS_peak_453	ENSMUST00000157373	113040437	113040555	-1	upstream	-224237	ENSMUSG00000087998	AC158966.1	-------------	miRNA
chr9	81280621	81280916	296	90	23	50.77	4.48	MACS_peak_1531	ENSMUST00000102452	7119640	7119749	-1	upstream	-212988	ENSMUSG00000076407	CT010465.1	-------------	miRNA
chr8	110971288	110971606	319	129	24	50.12	6.72	MACS_peak_1470	ENSMUST00000116935	19911391	19911480	-1	upstream	-197874	ENSMUSG00000080585	AC163028.1	-------------	miRNA
chr14	95088294	95088534	241	150	21	54.99	6.72	MACS_peak_527	ENSMUST00000116737	3249584	3249704	1	upstream	-133301	ENSMUSG00000080387	AC191865.1	-------------	miRNA
chr17	16849663	16850116	454	208	48	138.24	15.3	MACS_peak_703	ENSMUST00000116741	29418120	29418215	-1	upstream	-123413	ENSMUSG00000080391	AC163659.1	-------------	miRNA
chr13	10122935	10123337	403	184	35	73.22	5.13	MACS_peak_366	ENSMUST00000157081	23467108	23467172	-1	upstream	-110240	ENSMUSG00000087706	Mir1937c	microRNA_1937c_Gene	miRNA
chr5	54986382	54986674	293	183	23	51.48	5.23	MACS_peak_1201	ENSMUST00000103794	10295047	10295156	-1	upstream	-101316	ENSMUSG00000076982	AC117684.1	-------------	miRNA
chr4	65034861	65035226	366	166	28	52.43	5.59	MACS_peak_1113	ENSMUST00000116733	53323841	53323961	1	upstream	-82874	ENSMUSG00000080383	mmu-mir-1194.1	mmu-mir-1194	miRNA
chr9	22799978	22800331	354	195	28	60.65	4.85	MACS_peak_1488	ENSMUST00000116733	53323841	53323961	1	upstream	-81759	ENSMUSG00000080383	mmu-mir-1194.1	mmu-mir-1194	miRNA
chr1	113264792	113265181	390	184	28	52.43	5.58	MACS_peak_81	ENSMUST00000158020	57157673	57157746	-1	upstream	-81599	ENSMUSG00000088645	AC159245.1	-------------	miRNA
chr15	46205835	46206298	464	220	45	77.56	9.14	MACS_peak_584	ENSMUST00000158257	11899336	11899407	-1	upstream	-77839	ENSMUSG00000088882	AC113936.1	-------------	miRNA
chr13	7332737	7332915	179	89	22	63.61	6.24	MACS_peak_363	ENSMUST00000116733	53323841	53323961	1	upstream	-73418	ENSMUSG00000080383	mmu-mir-1194.1	mmu-mir-1194	miRNA
chrY	1642445	1642799	355	100	34	91.19	11.57	MACS_peak_1772	ENSMUST00000116985	73059536	73059641	-1	upstream	-64623	ENSMUSG00000080635	AC139348.1	-------------	miRNA
chrY	1638548	1638782	235	156	33	132.56	11.94	MACS_peak_1771	ENSMUST00000116733	53323841	53323961	1	upstream	-64150	ENSMUSG00000080383	mmu-mir-1194.1	mmu-mir-1194	miRNA
chrY	1637354	1637864	511	254	63	190.29	19.14	MACS_peak_1770	ENSMUST00000104826	44528122	44528208	1	upstream	-63800	ENSMUSG00000078019	AC124406.1	-------------	miRNA
chrY	1636895	1637289	395	261	74	138.28	10.52	MACS_peak_1769	ENSMUST00000116733	53323841	53323961	1	upstream	-63123	ENSMUSG00000080383	mmu-mir-1194.1	mmu-mir-1194	miRNA
chr6	138816805	138817017	213	90	21	63.58	6.72	MACS_peak_1318	ENSMUST00000116733	53323841	53323961	1	upstream	-53916	ENSMUSG00000080383	mmu-mir-1194.1	mmu-mir-1194	miRNA
chrY	1635740	1636029	290	93	26	67.39	7.09	MACS_peak_1768	ENSMUST00000083669	48615181	48615290	1	upstream	-34529	ENSMUSG00000065603	Mir218-1	microRNA_218-1_Gene	miRNA
chrY	1634884	1635342	459	238	93	467.6	32.1	MACS_peak_1767	ENSMUST00000103794	10295047	10295156	-1	upstream	-33622	ENSMUSG00000076982	AC117684.1	-------------	miRNA
chrY	1633554	1634008	455	183	56	187.37	13.44	MACS_peak_1766	ENSMUST00000157293	181696997	181697078	1	upstream	-29948	ENSMUSG00000087918	AL928734.1	-------------	miRNA
chr13	79093907	79094175	269	144	22	52.57	5.6	MACS_peak_412	ENSMUST00000102244	76165295	76165404	-1	upstream	-29115	ENSMUSG00000076199	AC138317.1	-------------	miRNA
chrY	1649649	1649902	254	159	28	90.78	10.08	MACS_peak_1773	ENSMUST00000157696	89879481	89879561	-1	upstream	-25713	ENSMUSG00000088321	AC151283.1	-------------	miRNA
chr2	81029338	81029648	311	168	24	51.95	5.23	MACS_peak_881	ENSMUST00000116930	71245967	71246087	1	upstream	-23122	ENSMUSG00000080580	Mir466f-4	microRNA_466f-4_Gene	miRNA
chr7	136977892	136978268	377	171	32	71.51	5.07	MACS_peak_1387	ENSMUST00000158257	11899336	11899407	-1	upstream	-22880	ENSMUSG00000088882	AC113936.1	-------------	miRNA
chr1	178430273	178430516	244	138	22	59.44	5.97	MACS_peak_124	ENSMUST00000104681	24616793	24616873	-1	upstream	-18664	ENSMUSG00000077873	AL671913.1	-------------	miRNA
chrY	1655739	1655964	226	80	22	65.02	7.84	MACS_peak_1774	ENSMUST00000102339	98328328	98328423	1	upstream	-11357	ENSMUSG00000076294	AL627124.1	-------------	miRNA
chrY	1655984	1656328	345	89	42	142.98	14.93	MACS_peak_1775	ENSMUST00000157337	58950891	58950984	1	upstream	-6612	ENSMUSG00000087962	Mir2145-1	microRNA_2145-1_Gene	miRNA
chr16	52653153	52653660	508	90	43	99.96	4.85	MACS_peak_657	ENSMUST00000157337	58950891	58950984	1	upstream	-3715	ENSMUSG00000087962	Mir2145-1	microRNA_2145-1_Gene	miRNA
chrX	14090812	14091075	264	102	54	141.54	8.81	MACS_peak_1569	ENSMUST00000116737	3249584	3249704	1	upstream	-3234	ENSMUSG00000080387	AC191865.1	-------------	miRNA
chr1	20109354	20109655	302	189	25	58.99	5.23	MACS_peak_8	ENSMUST00000157694	33453775	33453856	-1	upstream	-3190	ENSMUSG00000088319	AC107864.1	-------------	miRNA
chr1	119236191	119236496	306	171	24	53.13	5.6	MACS_peak_84	ENSMUST00000116737	3249584	3249704	1	upstream	-2522	ENSMUSG00000080387	AC191865.1	-------------	miRNA
chr7	76838278	76838604	327	197	28	54.23	5.1	MACS_peak_1358	ENSMUST00000102183	21421067	21421176	-1	upstream	-961	ENSMUSG00000076137	CT009594.1	-------------	miRNA
chr14	9827516	9827801	286	194	23	53.2	4.85	MACS_peak_452	ENSMUST00000102469	62808175	62808242	1	upstream	-902	ENSMUSG00000076424	AC154309.1	-------------	miRNA
chr12	37301666	37301922	257	91	21	50.68	5.23	MACS_peak_316	ENSMUST00000157756	48340132	48340259	-1	upstream	-465	ENSMUSG00000088381	CAAA01091013.1.14907.1	-------------	miRNA
chr9	49825898	49826423	526	338	40	50.02	4.22	MACS_peak_1503	ENSMUST00000083582	164153499	164153608	1	includeFeature	-103	ENSMUSG00000065516	Mir214	microRNA_214_Gene	miRNA
chr15	97266947	97267365	419	208	35	78.4	4.85	MACS_peak_606	ENSMUST00000116737	3249584	3249704	1	downstream	3038	ENSMUSG00000080387	AC191865.1	-------------	miRNA
chr14	102916852	102917135	284	190	23	53.7	4.85	MACS_peak_532	ENSMUST00000158311	86241064	86241123	1	downstream	3744	ENSMUSG00000088936	AL596256.1	-------------	miRNA
chr1	126127176	126127450	275	181	22	51.06	4.48	MACS_peak_85	ENSMUST00000116914	3353752	3353872	-1	downstream	3880	ENSMUSG00000080564	AC191865.2	-------------	miRNA
chrY	1670846	1671240	395	214	38	100.8	12.32	MACS_peak_1776	ENSMUST00000116737	3249584	3249704	1	downstream	5119	ENSMUSG00000080387	AC191865.1	-------------	miRNA
chrY	1672383	1672639	257	77	29	95.83	10.45	MACS_peak_1777	ENSMUST00000116737	3249584	3249704	1	downstream	5926	ENSMUSG00000080387	AC191865.1	-------------	miRNA
chr17	76866405	76866772	368	214	27	52.89	6.72	MACS_peak_734	ENSMUST00000101027	33068196	33068268	1	downstream	6882	ENSMUSG00000077844	AC126023.1	-------------	miRNA
chr3	70212229	70212530	302	192	25	58.99	5.6	MACS_peak_1030	ENSMUST00000116737	3249584	3249704	1	downstream	7341	ENSMUSG00000080387	AC191865.1	-------------	miRNA
chr16	64043407	64043906	500	165	43	97.06	4.85	MACS_peak_674	ENSMUST00000102329	73974686	73974783	1	downstream	7472	ENSMUSG00000076284	AC134452.1	-------------	miRNA
chr9	113133844	113134136	293	178	23	51.48	4.48	MACS_peak_1553	ENSMUST00000102298	35879483	35879569	-1	downstream	8104	ENSMUSG00000076253	Mir680-3	microRNA_680-3_Gene	miRNA
chr3	4743612	4743854	243	150	48	246.18	17.54	MACS_peak_950	ENSMUST00000157409	81646544	81646625	1	downstream	13874	ENSMUSG00000088034	AC121119.1	-------------	miRNA
chr18	47704528	47704862	335	155	28	65.37	5.6	MACS_peak_782	ENSMUST00000093595	160435756	160435864	1	downstream	14994	ENSMUSG00000070103	Mir488	microRNA_488_Gene	miRNA
chr8	32024238	32024614	377	190	29	59.95	4.85	MACS_peak_1416	ENSMUST00000102079	74544513	74544621	1	downstream	23410	ENSMUSG00000076033	Mir692-2b	microRNA_692-2b_Gene	miRNA
chr10	54608279	54608490	212	86	39	192.88	14.18	MACS_peak_187	ENSMUST00000116909	127939847	127939917	1	downstream	27638	ENSMUSG00000080559	AC124481.1	-------------	miRNA
chr8	40898297	40898626	330	205	32	87.94	10.08	MACS_peak_1421	ENSMUST00000083571	51219811	51219909	-1	downstream	28737	ENSMUSG00000065505	Mir148a	microRNA_148a_Gene	miRNA
chr14	108851550	108851823	274	135	30	95.52	6.72	MACS_peak_538	ENSMUST00000102283	92049959	92050052	1	downstream	34880	ENSMUSG00000076238	AC122372.1	-------------	miRNA
chr6	117333548	117333904	357	264	26	50.81	5.23	MACS_peak_1306	ENSMUST00000102189	103397934	103398042	1	downstream	34909	ENSMUSG00000076143	Mir708	microRNA_708_Gene	miRNA
chr1	35649246	35649544	299	207	23	50.07	4.85	MACS_peak_21	ENSMUST00000122574	130883141	130883220	1	downstream	42917	ENSMUSG00000084523	Mir1903	microRNA_1903_Gene	miRNA
chr3	136164488	136164889	402	185	39	77.51	9.57	MACS_peak_1064	ENSMUST00000157199	27672182	27672266	1	downstream	53164	ENSMUSG00000087824	AC160404.1	-------------	miRNA
chr3	80371521	80371763	243	86	21	54.43	5.97	MACS_peak_1033	ENSMUST00000157748	138189385	138189449	1	downstream	60909	ENSMUSG00000088373	Mir1956	microRNA_1956_Gene	miRNA
chr2	54689147	54689473	327	141	29	72.63	7.09	MACS_peak_868	ENSMUST00000158180	104675325	104675432	1	downstream	73616	ENSMUSG00000088805	AC132374.1	-------------	miRNA
chr18	79912555	79912848	294	92	24	56.08	4.48	MACS_peak_805	ENSMUST00000083604	118489290	118489358	1	downstream	74883	ENSMUSG00000065538	Mir153	microRNA_153_Gene	miRNA
chr18	90100051	90100348	298	89	23	50.3	4.85	MACS_peak_814	ENSMUST00000103869	62114395	62114504	-1	downstream	75915	ENSMUSG00000077057	AC124426.1	-------------	miRNA
chr1	84441915	84442240	326	148	27	62.73	5.23	MACS_peak_65	ENSMUST00000116861	4271130	4271237	-1	downstream	79080	ENSMUSG00000080511	AC115802.1	-------------	miRNA
chr1	35394547	35394890	344	220	30	73.09	7.84	MACS_peak_20	ENSMUST00000116697	96318216	96318304	-1	downstream	86069	ENSMUSG00000080347	AC152946.1	-------------	miRNA
chr7	66325509	66325843	335	191	26	55.71	4.85	MACS_peak_1350	ENSMUST00000083516	143592753	143592864	1	downstream	100036	ENSMUSG00000065450	Mir448	microRNA_448_Gene	miRNA
chr1	143037112	143037409	298	211	25	60.03	8.96	MACS_peak_97	ENSMUST00000083516	143592753	143592864	1	downstream	101658	ENSMUSG00000065450	Mir448	microRNA_448_Gene	miRNA
chr5	127564825	127565142	318	121	24	50.34	4.85	MACS_peak_1238	ENSMUST00000083516	143592753	143592864	1	downstream	107852	ENSMUSG00000065450	Mir448	microRNA_448_Gene	miRNA
chr9	113155336	113155709	374	195	29	56.82	5.35	MACS_peak_1554	ENSMUST00000083516	143592753	143592864	1	downstream	109853	ENSMUSG00000065450	Mir448	microRNA_448_Gene	miRNA
chr12	69546603	69546916	314	141	25	55.98	5.23	MACS_peak_334	ENSMUST00000083516	143592753	143592864	1	downstream	111697	ENSMUSG00000065450	Mir448	microRNA_448_Gene	miRNA
chrX	81689192	81689458	267	79	24	63.42	7.84	MACS_peak_1602	ENSMUST00000083516	143592753	143592864	1	downstream	114347	ENSMUSG00000065450	Mir448	microRNA_448_Gene	miRNA
chrY	1581658	1582043	386	174	42	80.91	8.95	MACS_peak_1765	ENSMUST00000083516	143592753	143592864	1	downstream	116116	ENSMUSG00000065450	Mir448	microRNA_448_Gene	miRNA
chr15	86844843	86845103	261	153	24	65.19	5.97	MACS_peak_599	ENSMUST00000102348	18002601	18002716	1	downstream	136441	ENSMUSG00000076303	AC133509.1	-------------	miRNA
chr10	49117032	49117445	414	203	33	69.99	9.33	MACS_peak_181	ENSMUST00000116725	16197157	16197226	1	downstream	141143	ENSMUSG00000080375	AC102435.1	-------------	miRNA
chr15	40852112	40852470	359	166	29	64.21	5.23	MACS_peak_581	ENSMUST00000116858	53885483	53885547	1	downstream	162214	ENSMUSG00000080508	AC125028.1	-------------	miRNA
chr18	88247898	88248184	287	89	25	63	5.23	MACS_peak_813	ENSMUST00000103770	87596383	87596492	1	downstream	182089	ENSMUSG00000076958	AC154424.1	-------------	miRNA
chr9	16333055	16333349	295	110	25	60.82	6.34	MACS_peak_1482	ENSMUST00000116893	5614471	5614581	1	downstream	198468	ENSMUSG00000080543	AC127028.1	-------------	miRNA
chr18	14432642	14432895	254	114	21	51.46	5.23	MACS_peak_764	ENSMUST00000103770	87596383	87596492	1	downstream	211648	ENSMUSG00000076958	AC154424.1	-------------	miRNA
chr12	34464553	34464892	340	184	27	59.25	6.34	MACS_peak_311	ENSMUST00000103770	87596383	87596492	1	downstream	212672	ENSMUSG00000076958	AC154424.1	-------------	miRNA
chr2	115011738	115012026	289	90	24	57.37	4.85	MACS_peak_904	ENSMUST00000102348	18002601	18002716	1	downstream	252136	ENSMUSG00000076303	AC133509.1	-------------	miRNA
chr9	81378358	81378726	369	176	31	66	6.69	MACS_peak_1532	ENSMUST00000122766	27130448	27130557	1	downstream	303850	ENSMUSG00000084715	AC153790.1	-------------	miRNA
chr3	4065524	4065995	472	258	44	110.03	10.08	MACS_peak_949	ENSMUST00000103897	91814678	91814787	-1	downstream	447664	ENSMUSG00000077085	AC163215.1	-------------	miRNA
chr1	90744935	90745236	302	209	25	56.21	6.48	MACS_peak_71	ENSMUST00000116735	15179840	15179929	-1	downstream	931677	ENSMUSG00000080385	AC165279.1	-------------	miRNA
chr17	51464139	51464414	276	187	22	50.81	5.6	MACS_peak_717	ENSMUST00000158648	37536214	37536492	-1	upstream	-388330	ENSMUSG00000089273	7SK.282	7SK_RNA	misc_RNA
chr11	25813958	25814257	300	110	24	54.59	5.6	MACS_peak_241	ENSMUST00000158994	123892115	123892373	1	upstream	-305596	ENSMUSG00000089619	7SK.328	7SK_RNA	misc_RNA
chr14	40677923	40678227	305	144	25	58.22	4.85	MACS_peak_481	ENSMUST00000157192	113312593	113312889	1	upstream	-178749	ENSMUSG00000087817	7SK.85	7SK_RNA	misc_RNA
chr3	52668043	52668413	371	177	27	52.25	5.97	MACS_peak_1014	ENSMUST00000157192	113312593	113312889	1	upstream	-157257	ENSMUSG00000087817	7SK.85	7SK_RNA	misc_RNA
chr12	5710127	5710439	313	103	24	51.49	5.97	MACS_peak_292	ENSMUST00000157335	19865594	19865890	1	upstream	-118680	ENSMUSG00000087960	7SK.112	7SK_RNA	misc_RNA
chrY	1714724	1715049	326	203	27	62.73	5.23	MACS_peak_1778	ENSMUST00000157150	22150296	22150585	1	upstream	-55139	ENSMUSG00000087775	RNaseP_nuc.3	Nuclear_RNase_P	misc_RNA
chrX	86824278	86824578	301	214	35	116.18	12.32	MACS_peak_1603	ENSMUST00000157831	22082846	22083081	1	upstream	-53822	ENSMUSG00000088456	7SK.189	7SK_RNA	misc_RNA
chrY	1717189	1717450	262	87	45	94.88	6.78	MACS_peak_1779	ENSMUST00000158693	142207724	142208027	1	upstream	-36234	ENSMUSG00000089318	7SK.292	7SK_RNA	misc_RNA
chr3	159022271	159022582	312	208	25	56.21	4.84	MACS_peak_1080	ENSMUST00000158660	59897718	59898011	-1	upstream	-30654	ENSMUSG00000089285	7SK.286	7SK_RNA	misc_RNA
chr3	67561659	67561997	339	228	27	58.35	5.89	MACS_peak_1027	ENSMUST00000157562	66836015	66836333	1	upstream	-27550	ENSMUSG00000088187	7SK.150	7SK_RNA	misc_RNA
chr6	35792004	35792337	334	221	27	60.72	5.97	MACS_peak_1260	ENSMUST00000157296	3748912	3749181	1	upstream	-26370	ENSMUSG00000087921	7SK.108	7SK_RNA	misc_RNA
chr16	3116283	3116438	156	77	34	123.25	6.3	MACS_peak_608	ENSMUST00000157929	108527054	108527331	-1	upstream	-8863	ENSMUSG00000088554	7SK.201	7SK_RNA	misc_RNA
chr2	81516150	81516464	315	138	24	51.03	5.23	MACS_peak_882	ENSMUST00000122647	83438499	83438796	-1	upstream	-8098	ENSMUSG00000084596	7SK.39	7SK_RNA	misc_RNA
chr17	12180922	12181315	394	289	35	50.85	3.99	MACS_peak_695	ENSMUST00000157254	27086603	27086830	-1	downstream	2397	ENSMUSG00000087879	RNaseP_nuc.4	Nuclear_RNase_P	misc_RNA
chr6	102682309	102682699	391	190	30	61.35	5.6	MACS_peak_1303	ENSMUST00000122682	196684851	196685144	1	downstream	11728	ENSMUSG00000084631	7SK.50	7SK_RNA	misc_RNA
chr11	65311346	65311649	304	200	25	58.47	5.6	MACS_peak_263	ENSMUST00000158951	21119317	21119493	-1	downstream	12744	ENSMUSG00000089576	7SK.322	7SK_RNA	misc_RNA
chr17	69378229	69378527	299	101	25	59.76	4.48	MACS_peak_729	ENSMUST00000158058	82419975	82420297	1	downstream	14106	ENSMUSG00000088683	7SK.218	7SK_RNA	misc_RNA
chr10	105775311	105775767	457	183	115	258.88	13.09	MACS_peak_210	ENSMUST00000158161	35958653	35958907	1	downstream	18328	ENSMUSG00000088786	7SK.229	7SK_RNA	misc_RNA
chr7	143034968	143035345	378	178	33	57.54	4.78	MACS_peak_1390	ENSMUST00000158561	40595446	40595688	-1	downstream	34053	ENSMUSG00000089186	7SK.272	7SK_RNA	misc_RNA
chr2	21491135	21491376	242	148	21	54.71	5.97	MACS_peak_851	ENSMUST00000122701	18996837	18997151	1	downstream	49827	ENSMUSG00000084650	7SK.58	7SK_RNA	misc_RNA
chr6	102687628	102688195	568	77	65	99.74	7.46	MACS_peak_1304	ENSMUST00000157247	16951019	16951306	-1	downstream	52909	ENSMUSG00000087872	7SK.96	7SK_RNA	misc_RNA
chr1	139387947	139388329	383	209	30	61.35	5.12	MACS_peak_93	ENSMUST00000157247	16951019	16951306	-1	downstream	57741	ENSMUSG00000087872	7SK.96	7SK_RNA	misc_RNA
chr10	22663988	22664410	423	228	37	77.45	6.15	MACS_peak_161	ENSMUST00000157949	8393721	8394011	-1	downstream	70161	ENSMUSG00000088574	7SK.207	7SK_RNA	misc_RNA
chr16	60934903	60935297	395	224	31	65.07	5.23	MACS_peak_668	ENSMUST00000157831	22082846	22083081	1	downstream	70310	ENSMUSG00000088456	7SK.189	7SK_RNA	misc_RNA
chr1	29541628	29541949	322	92	26	58.84	4.85	MACS_peak_17	ENSMUST00000157220	39737930	39738223	1	downstream	76058	ENSMUSG00000087845	7SK.90	7SK_RNA	misc_RNA
chr4	5029103	5029493	391	168	31	61.36	5.23	MACS_peak_1081	ENSMUST00000122483	30778571	30778888	1	downstream	163917	ENSMUSG00000084432	7SK.12	7SK_RNA	misc_RNA
chr2	149779451	149779781	331	188	25	52	5.6	MACS_peak_932	ENSMUST00000158793	143210932	143211041	1	downstream	180915	ENSMUSG00000089418	Y_RNA.24	Y_RNA	misc_RNA
chr6	76271491	76271985	495	255	48	109.68	11.14	MACS_peak_1292	ENSMUST00000158793	143210932	143211041	1	downstream	473341	ENSMUSG00000089418	Y_RNA.24	Y_RNA	misc_RNA
chr15	61309815	61310337	523	418	44	96.06	4.48	MACS_peak_593	ENSMUST00000149481	7170354	7190377	-1	upstream	-263006	ENSMUSG00000087637	Gm11986	predicted_gene_11986_Gene	processed_transcript
chr5	141596558	141596904	347	124	27	55.23	4.71	MACS_peak_1241	ENSMUST00000162391	148009377	148016395	-1	upstream	-59181	ENSMUSG00000089948	Gm16583	predicted_gene_16583_Gene	processed_transcript
chr18	19746914	19747309	396	185	28	51.43	5.6	MACS_peak_768	ENSMUST00000162391	148009377	148016395	-1	upstream	-58516	ENSMUSG00000089948	Gm16583	predicted_gene_16583_Gene	processed_transcript
chr13	102656043	102656428	386	237	33	77.03	5.97	MACS_peak_432	ENSMUST00000151426	53570785	53573841	1	upstream	-50767	ENSMUSG00000085114	1600025M17Rik	RIKEN_cDNA_1600025M17_gene_Gene	processed_transcript
chr14	94404014	94404417	404	216	33	72.42	6.34	MACS_peak_526	ENSMUST00000132414	9111142	9119104	1	upstream	-49105	ENSMUSG00000085580	1700061F12Rik	RIKEN_cDNA_1700061F12_gene_Gene	processed_transcript
chr17	58619230	58619498	269	174	24	62.84	6.34	MACS_peak_718	ENSMUST00000151426	53570785	53573841	1	upstream	-48760	ENSMUSG00000085114	1600025M17Rik	RIKEN_cDNA_1600025M17_gene_Gene	processed_transcript
chr4	36196126	36196548	423	191	36	55.65	4.61	MACS_peak_1099	ENSMUST00000152691	51272614	51278177	-1	upstream	-46923	ENSMUSG00000086711	Gm15482	predicted_gene_15482_Gene	processed_transcript
chr6	63914321	63914599	279	177	24	51.47	5.32	MACS_peak_1283	ENSMUST00000128489	71741973	71753624	-1	upstream	-36966	ENSMUSG00000085528	4930401O10Rik	RIKEN_cDNA_4930401O10_gene_Gene	processed_transcript
chrY	1743198	1743523	326	87	36	112.71	11.57	MACS_peak_1780	ENSMUST00000130262	137114239	137154862	1	upstream	-36153	ENSMUSG00000085504	Gm14055	predicted_gene_14055_Gene	processed_transcript
chr18	82396896	82397179	284	151	58	62.17	4.69	MACS_peak_807	ENSMUST00000141819	20270853	20274965	1	upstream	-34236	ENSMUSG00000086017	Gm11872	predicted_gene_11872_Gene	processed_transcript
chr3	23577412	23577921	510	110	42	80.91	4.87	MACS_peak_961	ENSMUST00000132762	126370247	126371950	-1	upstream	-29131	ENSMUSG00000086679	Gm15551	predicted_gene_15551_Gene	processed_transcript
chrY	1744908	1745369	462	249	41	97.16	12.69	MACS_peak_1781	ENSMUST00000135378	39526692	39549079	-1	upstream	-27289	ENSMUSG00000085289	Gm15337	predicted_gene_15337_Gene	processed_transcript
chr3	120421765	120422157	393	199	30	60.91	8.58	MACS_peak_1057	ENSMUST00000135936	4019226	4022032	-1	upstream	-26778	ENSMUSG00000086297	Gm15632	predicted_gene_15632_Gene	processed_transcript
chr1	55643880	55644206	327	151	26	57.62	5.23	MACS_peak_44	ENSMUST00000148504	43772591	43948489	1	upstream	-20238	ENSMUSG00000087172	Gm12153	predicted_gene_12153_Gene	processed_transcript
chr4	96958547	96958994	448	251	35	71.36	11.57	MACS_peak_1127	ENSMUST00000155455	135825523	135832592	1	upstream	-19064	ENSMUSG00000086614	Gm14330	predicted_gene_14330_Gene	processed_transcript
chr9	85097796	85098073	278	147	22	50.32	4.85	MACS_peak_1536	ENSMUST00000145596	24111513	24112865	-1	upstream	-16974	ENSMUSG00000071567	A830039N20Rik	RIKEN_cDNA_A830039N20_gene_Gene	processed_transcript
chr17	79645515	79645811	297	114	31	66	5.66	MACS_peak_736	ENSMUST00000137877	120562613	120565499	-1	upstream	-14797	ENSMUSG00000085874	Astx2	amplified_spermatogenic_transcripts_X_encoded_2_Gene	processed_transcript
chr14	78048741	78049071	331	181	25	52	4.85	MACS_peak_510	ENSMUST00000136906	24833101	24838461	1	upstream	-13413	ENSMUSG00000085861	1700016G14Rik	RIKEN_cDNA_1700016G14_gene_Gene	processed_transcript
chr12	28208628	28209005	378	175	28	51.61	5	MACS_peak_307	ENSMUST00000145164	3025907	3029399	1	upstream	-11134	ENSMUSG00000082286	Pisd-ps1	phosphatidylserine_decarboxylase,_pseudogene_1_Pseudogene	processed_transcript
chr2	144865361	144865709	349	162	31	76.88	6.34	MACS_peak_925	ENSMUST00000130362	65099438	65179300	-1	upstream	-10981	ENSMUSG00000085162	Gm12295	predicted_gene_12295_Gene	processed_transcript
chr13	85536457	85536785	329	180	26	57.13	5.23	MACS_peak_418	ENSMUST00000153951	114806437	114810469	1	upstream	-10343	ENSMUSG00000086896	Gm12835	predicted_gene_12835_Gene	processed_transcript
chr14	120569007	120569364	358	210	28	50.78	5.02	MACS_peak_547	ENSMUST00000148610	69876003	69888903	-1	upstream	-9225	ENSMUSG00000074292	Gm10660	predicted_gene_10660_Gene	processed_transcript
chr18	26088692	26088931	240	132	23	66.16	7.84	MACS_peak_771	ENSMUST00000153562	27909500	27915693	-1	upstream	-9028	ENSMUSG00000086868	Gm15883	predicted_gene_15883_Gene	processed_transcript
chr17	63060701	63061027	327	101	28	67.48	6.34	MACS_peak_723	ENSMUST00000148610	69876003	69888903	-1	upstream	-8967	ENSMUSG00000074292	Gm10660	predicted_gene_10660_Gene	processed_transcript
chrX	140471924	140472305	382	156	29	58.82	9.7	MACS_peak_1736	ENSMUST00000150112	148555308	148562831	-1	upstream	-7863	ENSMUSG00000070995	Gm6313	predicted_gene_6313_Gene	processed_transcript
chrY	1751813	1752268	456	197	128	535.01	18.94	MACS_peak_1782	ENSMUST00000140238	101879786	101906882	1	upstream	-6936	ENSMUSG00000085417	Gm13919	predicted_gene_13919_Gene	processed_transcript
chr17	50545933	50546203	271	90	22	52.06	5.6	MACS_peak_715	ENSMUST00000147685	6393046	6399665	1	upstream	-6780	ENSMUSG00000086109	Gm13391	predicted_gene_13391_Gene	processed_transcript
chrY	1752554	1752717	164	81	46	342.77	17.17	MACS_peak_1783	ENSMUST00000140253	95903769	95909984	-1	upstream	-5880	ENSMUSG00000078925	D030018L15Rik	RIKEN_cDNA_D030018L15_gene_Gene	processed_transcript
chr19	14895399	14895677	279	189	27	76.18	8.96	MACS_peak_818	ENSMUST00000149500	120777671	120780558	-1	upstream	-5094	ENSMUSG00000085536	Gm14950	predicted_gene_14950_Gene	processed_transcript
chrX	140469301	140469609	309	216	37	58.4	6.66	MACS_peak_1735	ENSMUST00000149500	120777671	120780558	-1	upstream	-3769	ENSMUSG00000085536	Gm14950	predicted_gene_14950_Gene	processed_transcript
chr6	50705791	50706134	344	170	30	73.09	8.58	MACS_peak_1270	ENSMUST00000130262	137114239	137154862	1	upstream	-2366	ENSMUSG00000085504	Gm14055	predicted_gene_14055_Gene	processed_transcript
chr9	10396472	10396741	270	135	22	52.32	6.34	MACS_peak_1480	ENSMUST00000127739	120324029	120326912	-1	upstream	-2208	ENSMUSG00000087065	Astx6	amplified_spermatogenic_transcripts_X_encoded_6_Gene	processed_transcript
chr18	81011123	81011642	520	337	46	69.53	4.5	MACS_peak_806	ENSMUST00000160149	11571067	11611515	1	inside	157	ENSMUSG00000089833	Gm16542	predicted_gene_16542_Gene	processed_transcript
chr13	118724298	118724587	290	165	24	57.11	5.97	MACS_peak_448	ENSMUST00000149500	120777671	120780558	-1	overlapStart	185	ENSMUSG00000085536	Gm14950	predicted_gene_14950_Gene	processed_transcript
chr10	52524502	52524827	326	166	25	53.14	5.6	MACS_peak_184	ENSMUST00000127739	120324029	120326912	-1	inside	494	ENSMUSG00000087065	Astx6	amplified_spermatogenic_transcripts_X_encoded_6_Gene	processed_transcript
chr9	83140906	83141228	323	213	26	58.59	4.48	MACS_peak_1534	ENSMUST00000149500	120777671	120780558	-1	inside	772	ENSMUSG00000085536	Gm14950	predicted_gene_14950_Gene	processed_transcript
chrY	1755407	1755620	214	80	40	185.55	12.91	MACS_peak_1784	ENSMUST00000127739	120324029	120326912	-1	inside	844	ENSMUSG00000087065	Astx6	amplified_spermatogenic_transcripts_X_encoded_6_Gene	processed_transcript
chr11	92090192	92090502	311	172	25	56.71	4.85	MACS_peak_279	ENSMUST00000170645	103552515	103554865	1	inside	1160	ENSMUSG00000090329	RP23-182O1.4	-------------	processed_transcript
chr9	23803959	23804176	218	116	19	50.97	5.6	MACS_peak_1489	ENSMUST00000123136	122524505	122527391	1	inside	1461	ENSMUSG00000085296	Astx4d	amplified_spermatogenic_transcripts_X_encoded_4D_Gene	processed_transcript
chr9	28376453	28376893	441	185	32	59.44	6.34	MACS_peak_1491	ENSMUST00000149500	120777671	120780558	-1	inside	1581	ENSMUSG00000085536	Gm14950	predicted_gene_14950_Gene	processed_transcript
chr9	102155895	102156208	314	187	25	55.5	4.45	MACS_peak_1546	ENSMUST00000127739	120324029	120326912	-1	inside	1760	ENSMUSG00000087065	Astx6	amplified_spermatogenic_transcripts_X_encoded_6_Gene	processed_transcript
chr3	6712173	6712438	266	121	22	53.35	5.23	MACS_peak_953	ENSMUST00000149500	120777671	120780558	-1	inside	2747	ENSMUSG00000085536	Gm14950	predicted_gene_14950_Gene	processed_transcript
chr8	43699253	43699582	330	98	26	56.89	4.85	MACS_peak_1424	ENSMUST00000149500	120777671	120780558	-1	downstream	3686	ENSMUSG00000085536	Gm14950	predicted_gene_14950_Gene	processed_transcript
chr18	15400620	15400995	376	175	30	61.35	5.74	MACS_peak_766	ENSMUST00000149500	120777671	120780558	-1	downstream	4156	ENSMUSG00000085536	Gm14950	predicted_gene_14950_Gene	processed_transcript
chr15	22775552	22775878	327	134	26	57.62	4.48	MACS_peak_567	ENSMUST00000159275	14765408	14782072	1	inside	4524	ENSMUSG00000079357	Gm11100	predicted_gene_11100_Gene	processed_transcript
chrX	162244315	162244509	195	91	19	58.03	6.72	MACS_peak_1747	ENSMUST00000135394	5665512	5684431	1	inside	5065	ENSMUSG00000083844	2210015D19Rik	RIKEN_cDNA_2210015D19_gene_Pseudogene	processed_transcript
chr5	49765087	49765418	332	218	27	61.21	4.85	MACS_peak_1200	ENSMUST00000131985	13397005	13404775	-1	inside	5079	ENSMUSG00000087526	Gm15738	predicted_gene_15738_Gene	processed_transcript
chrX	140456302	140456670	369	118	61	156.85	12.99	MACS_peak_1734	ENSMUST00000168048	20222444	20246297	-1	inside	5140	ENSMUSG00000091457	RP23-25P15.3	-------------	processed_transcript
chrY	1767073	1767380	308	224	32	95.24	10.45	MACS_peak_1785	ENSMUST00000149500	120777671	120780558	-1	downstream	5632	ENSMUSG00000085536	Gm14950	predicted_gene_14950_Gene	processed_transcript
chrX	140455441	140455812	372	183	46	149.64	13.13	MACS_peak_1733	ENSMUST00000149500	120777671	120780558	-1	downstream	7059	ENSMUSG00000085536	Gm14950	predicted_gene_14950_Gene	processed_transcript
chr7	68781220	68781585	366	204	29	56.82	4.54	MACS_peak_1352	ENSMUST00000096485	19867325	19878772	-1	inside	7165	ENSMUSG00000071796	6820431F20Rik	RIKEN_cDNA_6820431F20_gene_Pseudogene	processed_transcript
chr1	190918178	190918476	299	87	23	50.07	4.11	MACS_peak_134	ENSMUST00000149500	120777671	120780558	-1	downstream	7998	ENSMUSG00000085536	Gm14950	predicted_gene_14950_Gene	processed_transcript
chr2	21903071	21903375	305	210	25	51.55	4.78	MACS_peak_852	ENSMUST00000129067	148294626	148304516	1	inside	8457	ENSMUSG00000087678	Gm14120	predicted_gene_14120_Gene	processed_transcript
chrY	1769120	1769630	511	144	104	444.13	20.74	MACS_peak_1786	ENSMUST00000152827	100230362	100241677	1	inside	10440	ENSMUSG00000086923	4930406D18Rik	RIKEN_cDNA_4930406D18_gene_Gene	processed_transcript
chr14	68870936	68871274	339	179	26	54.79	6.34	MACS_peak_504	ENSMUST00000136305	37630459	37650608	1	inside	11107	ENSMUSG00000086125	Gm15942	predicted_gene_15942_Gene	processed_transcript
chr11	30253570	30253874	305	158	25	58.22	5.23	MACS_peak_245	ENSMUST00000130251	35829638	35835663	1	downstream	11766	ENSMUSG00000087390	Gm7598	predicted_gene_7598_Gene	processed_transcript
chr16	60090901	60091230	330	134	26	56.89	4.48	MACS_peak_666	ENSMUST00000146587	127222345	127247746	1	inside	12549	ENSMUSG00000087470	A630031M04Rik	RIKEN_cDNA_A630031M04_gene_Gene	processed_transcript
chr10	10551929	10552286	358	137	28	59.7	4.85	MACS_peak_143	ENSMUST00000144024	43073293	43124590	-1	inside	14144	ENSMUSG00000086791	Gm12147	predicted_gene_12147_Gene	processed_transcript
chrX	53240967	53241323	357	133	37	107.54	9.7	MACS_peak_1587	ENSMUST00000149500	120777671	120780558	-1	downstream	14839	ENSMUSG00000085536	Gm14950	predicted_gene_14950_Gene	processed_transcript
chrX	53242082	53242501	420	190	61	155.71	13.53	MACS_peak_1588	ENSMUST00000161571	37172158	37172917	1	downstream	14843	ENSMUSG00000089949	Gm16137	predicted_gene_16137_Gene	processed_transcript
chr12	57239345	57239714	370	159	29	61.57	5.6	MACS_peak_330	ENSMUST00000149500	120777671	120780558	-1	downstream	15493	ENSMUSG00000085536	Gm14950	predicted_gene_14950_Gene	processed_transcript
chr18	83605529	83605783	255	165	21	51.2	5.6	MACS_peak_809	ENSMUST00000149500	120777671	120780558	-1	downstream	16249	ENSMUSG00000085536	Gm14950	predicted_gene_14950_Gene	processed_transcript
chr8	71063885	71064184	300	208	24	54.59	4.85	MACS_peak_1447	ENSMUST00000123508	122649240	122652126	1	downstream	17154	ENSMUSG00000084928	Astx3	amplified_spermatogenic_transcripts_X_encoded_3_Gene	processed_transcript
chr1	56948350	56948577	228	92	22	64.37	5.97	MACS_peak_46	ENSMUST00000149500	120777671	120780558	-1	downstream	17291	ENSMUSG00000085536	Gm14950	predicted_gene_14950_Gene	processed_transcript
chr9	68964357	68964635	279	195	23	54.97	4.48	MACS_peak_1521	ENSMUST00000149500	120777671	120780558	-1	downstream	18078	ENSMUSG00000085536	Gm14950	predicted_gene_14950_Gene	processed_transcript
chrX	93016149	93016317	169	84	27	135.62	10.08	MACS_peak_1605	ENSMUST00000141580	48009328	48011133	1	downstream	18146	ENSMUSG00000085660	Gm12434	predicted_gene_12434_Gene	processed_transcript
chr2	54778467	54778737	271	180	40	164.42	13.81	MACS_peak_869	ENSMUST00000149500	120777671	120780558	-1	downstream	18888	ENSMUSG00000085536	Gm14950	predicted_gene_14950_Gene	processed_transcript
chr10	11977246	11977545	300	82	39	137.04	12.16	MACS_peak_145	ENSMUST00000149500	120777671	120780558	-1	downstream	19711	ENSMUSG00000085536	Gm14950	predicted_gene_14950_Gene	processed_transcript
chrY	2473480	2473766	287	80	47	200.43	15.68	MACS_peak_1791	ENSMUST00000149500	120777671	120780558	-1	downstream	20252	ENSMUSG00000085536	Gm14950	predicted_gene_14950_Gene	processed_transcript
chrY	2474655	2475008	354	129	63	161.23	10.34	MACS_peak_1792	ENSMUST00000149500	120777671	120780558	-1	downstream	20780	ENSMUSG00000085536	Gm14950	predicted_gene_14950_Gene	processed_transcript
chrX	121324851	121325168	318	220	47	190.44	16.42	MACS_peak_1714	ENSMUST00000149500	120777671	120780558	-1	downstream	21514	ENSMUSG00000085536	Gm14950	predicted_gene_14950_Gene	processed_transcript
chrY	2475579	2475956	378	235	56	181.52	12.32	MACS_peak_1793	ENSMUST00000134285	55585590	55884350	1	inside	22848	ENSMUSG00000086020	Gm12239	predicted_gene_12239_Gene	processed_transcript
chr3	26933856	26934133	278	184	22	50.32	4.48	MACS_peak_998	ENSMUST00000123508	122649240	122652126	1	downstream	23771	ENSMUSG00000084928	Astx3	amplified_spermatogenic_transcripts_X_encoded_3_Gene	processed_transcript
chrX	53250423	53250663	241	155	29	102.34	8.96	MACS_peak_1589	ENSMUST00000127739	120324029	120326912	-1	downstream	26393	ENSMUSG00000087065	Astx6	amplified_spermatogenic_transcripts_X_encoded_6_Gene	processed_transcript
chr7	81772986	81773333	348	170	27	56.22	5.15	MACS_peak_1362	ENSMUST00000131357	49210754	49255885	-1	inside	27159	ENSMUSG00000073976	1700026J12Rik	RIKEN_cDNA_1700026J12_gene_Gene	processed_transcript
chrY	2476958	2477545	588	457	113	424.04	14.88	MACS_peak_1794	ENSMUST00000150329	16715434	16730705	-1	downstream	27523	ENSMUSG00000085091	E230015J15Rik	RIKEN_cDNA_E230015J15_gene_Gene	processed_transcript
chr13	106133888	106134284	397	176	28	51.23	6.34	MACS_peak_436	ENSMUST00000148637	95234399	95237808	1	downstream	28424	ENSMUSG00000084906	Gm13794	predicted_gene_13794_Gene	processed_transcript
chrY	2477850	2478167	318	223	60	292.48	19.03	MACS_peak_1795	ENSMUST00000128800	149940978	149942653	-1	downstream	28693	ENSMUSG00000085213	Gm13091	predicted_gene_13091_Gene	processed_transcript
chrX	121321752	121321974	223	84	31	117.29	11.2	MACS_peak_1713	ENSMUST00000154409	117632414	117638549	-1	downstream	28697	ENSMUSG00000086203	Gm13985	predicted_gene_13985_Gene	processed_transcript
chr8	38452651	38452890	240	73	22	59.62	7.36	MACS_peak_1419	ENSMUST00000160241	42878061	42883627	-1	downstream	28924	ENSMUSG00000089710	Gm15810	predicted_gene_15810_Gene	processed_transcript
chr8	38452037	38452502	466	253	36	55.65	9.53	MACS_peak_1418	ENSMUST00000136658	124043415	124048067	-1	downstream	30293	ENSMUSG00000086954	4930583P06Rik	RIKEN_cDNA_4930583P06_gene_Gene	processed_transcript
chr2	127844276	127844614	339	145	27	59.49	8.21	MACS_peak_915	ENSMUST00000127739	120324029	120326912	-1	downstream	33191	ENSMUSG00000087065	Astx6	amplified_spermatogenic_transcripts_X_encoded_6_Gene	processed_transcript
chr8	30401171	30401503	333	217	25	51.55	4.85	MACS_peak_1412	ENSMUST00000162545	180828713	180847745	-1	downstream	33664	ENSMUSG00000089713	Gm16564	predicted_gene_16564_Gene	processed_transcript
chrX	121320712	121321068	357	89	52	206.11	15.68	MACS_peak_1712	ENSMUST00000124434	17148122	17160152	1	downstream	34196	ENSMUSG00000085171	D830026I12Rik	RIKEN_cDNA_D830026I12_gene_Gene	processed_transcript
chr8	96263215	96263558	344	154	26	53.65	5.6	MACS_peak_1466	ENSMUST00000123508	122649240	122652126	1	downstream	35617	ENSMUSG00000084928	Astx3	amplified_spermatogenic_transcripts_X_encoded_3_Gene	processed_transcript
chrY	2479862	2480270	409	194	52	181.02	9.7	MACS_peak_1796	ENSMUST00000159613	60605581	60611062	1	downstream	39582	ENSMUSG00000089685	Gm9017	predicted_gene_9017_Gene	processed_transcript
chr10	68926726	68927013	288	139	23	52.7	5.23	MACS_peak_193	ENSMUST00000123508	122649240	122652126	1	downstream	39910	ENSMUSG00000084928	Astx3	amplified_spermatogenic_transcripts_X_encoded_3_Gene	processed_transcript
chr16	24651737	24652045	309	89	26	62.16	5.23	MACS_peak_625	ENSMUST00000123508	122649240	122652126	1	downstream	41755	ENSMUSG00000084928	Astx3	amplified_spermatogenic_transcripts_X_encoded_3_Gene	processed_transcript
chr11	14880454	14880752	299	91	24	54.83	5.23	MACS_peak_234	ENSMUST00000128214	83530642	83534762	-1	downstream	41762	ENSMUSG00000085378	Gm11415	predicted_gene_11415_Gene	processed_transcript
chrY	2482531	2482968	438	200	56	152.8	8.66	MACS_peak_1797	ENSMUST00000164605	63654795	63662320	-1	downstream	41835	ENSMUSG00000090565	RP23-273I12.1	-------------	processed_transcript
chr8	90953709	90954078	370	167	29	55.9	5.94	MACS_peak_1461	ENSMUST00000138303	134995309	135041352	-1	downstream	47691	ENSMUSG00000085247	4930545L23Rik	RIKEN_cDNA_4930545L23_gene_Gene	processed_transcript
chr3	33631702	33632022	321	174	26	59.09	5.6	MACS_peak_1006	ENSMUST00000153328	31736675	31872270	1	inside	74498	ENSMUSG00000087379	Gm13849	predicted_gene_13849_Gene	processed_transcript
chrY	1787891	1791342	3452	2711	1505	3100	13.3	MACS_peak_1787	ENSMUST00000146531	19526764	19528064	-1	downstream	94283	ENSMUSG00000086911	Gm12027	predicted_gene_12027_Gene	processed_transcript
chr10	18332849	18333207	359	129	29	64.21	4.85	MACS_peak_150	ENSMUST00000152815	115155000	115170016	-1	downstream	108013	ENSMUSG00000087309	4930528P14Rik	RIKEN_cDNA_4930528P14_gene_Gene	processed_transcript
chr15	93493110	93493432	323	180	27	55.14	5.05	MACS_peak_602	ENSMUST00000149239	117647664	117734872	1	downstream	120185	ENSMUSG00000086221	4930412B13Rik	RIKEN_cDNA_4930412B13_gene_Gene	processed_transcript
chr3	119408534	119409024	491	328	38	67.81	4.35	MACS_peak_1055	ENSMUST00000144689	110405821	110407713	1	downstream	210866	ENSMUSG00000085985	Gm11682	predicted_gene_11682_Gene	processed_transcript
chr8	113011804	113012168	365	175	27	51.83	4.75	MACS_peak_1471	ENSMUST00000036439	12963955	13103394	-1	upstream	-1035816	ENSMUSG00000039385	Cdh6	cadherin_6_Gene	protein_coding
chr8	51582321	51582614	294	200	23	51.25	5.97	MACS_peak_1429	ENSMUST00000036631	32199943	32207519	1	upstream	-823975	ENSMUSG00000039661	Dusp26	dual_specificity_phosphatase_26_(putative)_Gene	protein_coding
chrX	121315380	121315736	357	212	116	287.31	11.69	MACS_peak_1711	ENSMUST00000036631	32199943	32207519	1	upstream	-740749	ENSMUSG00000039661	Dusp26	dual_specificity_phosphatase_26_(putative)_Gene	protein_coding
chr12	17486580	17486893	314	133	25	53.19	6.83	MACS_peak_298	ENSMUST00000167267	29763240	30329810	-1	upstream	-705823	ENSMUSG00000063626	Unc5d	unc-5_homolog_D_(C._elegans)_Gene	protein_coding
chr14	46934066	46934391	326	232	25	53.14	4.85	MACS_peak_490	ENSMUST00000109560	83643033	83806684	1	upstream	-605811	ENSMUSG00000005583	Mef2c	myocyte_enhancer_factor_2C_Gene	protein_coding
chrX	121314335	121315123	789	262	188	355.44	17.29	MACS_peak_1710	ENSMUST00000071374	17088503	17111119	1	upstream	-516750	ENSMUSG00000060149	BC002059	cDNA_sequence_BC002059_Gene	protein_coding
chr18	73124264	73124611	348	155	26	52.76	5.97	MACS_peak_800	ENSMUST00000024565	3635240	3696261	-1	upstream	-489166	ENSMUSG00000023802	Nox3	NADPH_oxidase_3_Gene	protein_coding
chrX	121313932	121314254	323	104	103	392.76	17.29	MACS_peak_1709	ENSMUST00000071374	17088503	17111119	1	upstream	-475683	ENSMUSG00000060149	BC002059	cDNA_sequence_BC002059_Gene	protein_coding
chrX	53259691	53259985	295	160	44	180.84	13.81	MACS_peak_1590	ENSMUST00000110441	75416097	75417381	-1	upstream	-429825	ENSMUSG00000079061	Gm11042	predicted_gene_11042_Gene	protein_coding
chr5	80243619	80243962	344	86	67	62.61	5.93	MACS_peak_1210	ENSMUST00000023600	72663394	73046340	1	upstream	-398215	ENSMUSG00000022883	Robo1	roundabout_homolog_1_(Drosophila)_Gene	protein_coding
chr2	70232990	70233373	384	150	29	51.04	4.44	MACS_peak_877	ENSMUST00000120898	66662435	67621153	-1	upstream	-386219	ENSMUSG00000064115	Cadm2	cell_adhesion_molecule_2_Gene	protein_coding
chrY	1490331	1490503	173	86	53	314.37	14.54	MACS_peak_1764	ENSMUST00000170109	48374394	48697017	1	upstream	-356102	ENSMUSG00000031558	Slit2	slit_homolog_2_(Drosophila)_Gene	protein_coding
chrY	2486438	2486704	267	179	34	124.13	12.32	MACS_peak_1798	ENSMUST00000077935	50491997	50721587	-1	upstream	-355871	ENSMUSG00000038679	Trps1	trichorhinophalangeal_syndrome_I_(human)_Gene	protein_coding
chr1	44464322	44464704	383	168	31	66	5.48	MACS_peak_31	ENSMUST00000064225	4424141	4520878	1	upstream	-337482	ENSMUSG00000019775	Rgs17	regulator_of_G-protein_signaling_17_Gene	protein_coding
chr4	121692413	121692884	472	231	44	73.27	4.5	MACS_peak_1139	ENSMUST00000109325	102452925	102462483	1	upstream	-333597	ENSMUSG00000078939	Gm11016	predicted_gene_11016_Gene	protein_coding
chr10	20508522	20509001	480	260	61	52.28	8.1	MACS_peak_155	ENSMUST00000027374	73061657	73062473	-1	upstream	-325141	ENSMUSG00000026182	Tnp1	transition_protein_1_Gene	protein_coding
chrY	1791414	1792187	774	417	207	773.86	17.87	MACS_peak_1788	ENSMUST00000165655	11791785	11901324	1	upstream	-320772	ENSMUSG00000041238	Rbbp8	retinoblastoma_binding_protein_8_Gene	protein_coding
chr14	121085375	121085723	349	257	27	50.17	5.47	MACS_peak_549	ENSMUST00000170091	40688806	40728032	-1	upstream	-271341	ENSMUSG00000025044	Msr1	macrophage_scavenger_receptor_1_Gene	protein_coding
chrX	121312707	121313253	547	302	124	206.94	8.71	MACS_peak_1708	ENSMUST00000027374	73061657	73062473	-1	upstream	-263214	ENSMUSG00000026182	Tnp1	transition_protein_1_Gene	protein_coding
chrX	53260718	53261098	381	132	56	104.84	9.09	MACS_peak_1591	ENSMUST00000154256	28087808	28091933	1	upstream	-258313	ENSMUSG00000085795	Zfp703	zinc_finger_protein_703_Gene	protein_coding
chr9	67470620	67470989	370	187	29	54.69	4.82	MACS_peak_1520	ENSMUST00000147323	10376779	10396976	1	upstream	-249353	ENSMUSG00000020622	Nt5c1b	5'-nucleotidase,_cytosolic_IB_Gene	protein_coding
chr8	96122539	96122875	337	165	25	50.67	4.85	MACS_peak_1465	ENSMUST00000071374	17088503	17111119	1	upstream	-238840	ENSMUSG00000060149	BC002059	cDNA_sequence_BC002059_Gene	protein_coding
chr3	126236358	126236732	375	199	29	60.41	5.97	MACS_peak_1061	ENSMUST00000050850	65266020	65277272	1	upstream	-231159	ENSMUSG00000051675	Trim32	tripartite_motif-containing_32_Gene	protein_coding
chr10	119976381	119976698	318	192	25	53.95	4.42	MACS_peak_216	ENSMUST00000071982	23027520	23289646	1	upstream	-227542	ENSMUSG00000031963	Bmper	BMP-binding_endothelial_regulator_Gene	protein_coding
chr5	80242303	80243560	1258	377	346	706.07	10.82	MACS_peak_1209	ENSMUST00000163651	1855009	1855344	1	upstream	-212564	ENSMUSG00000091571	AC134524.1	histone_variant_H2al2-like	protein_coding
chr3	63230180	63230619	440	218	40	87.29	6.49	MACS_peak_1022	ENSMUST00000115891	1362123	1426357	-1	upstream	-212191	ENSMUSG00000000103	Zfy2	zinc_finger_protein_2,_Y_linked_Gene	protein_coding
chrY	1792281	1793233	953	694	516	3188.19	26.53	MACS_peak_1789	ENSMUST00000115891	1362123	1426357	-1	upstream	-210997	ENSMUSG00000000103	Zfy2	zinc_finger_protein_2,_Y_linked_Gene	protein_coding
chr18	14666126	14666453	328	110	25	52.68	4.85	MACS_peak_765	ENSMUST00000115891	1362123	1426357	-1	upstream	-210538	ENSMUSG00000000103	Zfy2	zinc_finger_protein_2,_Y_linked_Gene	protein_coding
chr1	22014203	22014546	344	194	28	57.16	6.62	MACS_peak_10	ENSMUST00000054786	138605616	138606965	-1	upstream	-209840	ENSMUSG00000046717	Igbp1b	immunoglobulin_(CD79A)_binding_protein_1b_Gene	protein_coding
chrY	1488516	1488728	213	89	44	90.13	6.09	MACS_peak_1763	ENSMUST00000115891	1362123	1426357	-1	upstream	-209383	ENSMUSG00000000103	Zfy2	zinc_finger_protein_2,_Y_linked_Gene	protein_coding
chrX	122844651	122845257	607	136	152	340.25	11.04	MACS_peak_1728	ENSMUST00000115891	1362123	1426357	-1	upstream	-208527	ENSMUSG00000000103	Zfy2	zinc_finger_protein_2,_Y_linked_Gene	protein_coding
chrX	121311525	121311911	387	230	100	200.12	9.12	MACS_peak_1707	ENSMUST00000115891	1362123	1426357	-1	upstream	-207197	ENSMUSG00000000103	Zfy2	zinc_finger_protein_2,_Y_linked_Gene	protein_coding
chr12	57938008	57938418	411	210	34	75.53	5.23	MACS_peak_331	ENSMUST00000163651	1855009	1855344	1	upstream	-205360	ENSMUSG00000091571	AC134524.1	histone_variant_H2al2-like	protein_coding
chrX	121311144	121311513	370	144	124	306.84	11.03	MACS_peak_1706	ENSMUST00000163651	1855009	1855344	1	upstream	-199270	ENSMUSG00000091571	AC134524.1	histone_variant_H2al2-like	protein_coding
chr1	40204317	40204556	240	146	32	116.14	11.57	MACS_peak_27	ENSMUST00000163651	1855009	1855344	1	upstream	-199025	ENSMUSG00000091571	AC134524.1	histone_variant_H2al2-like	protein_coding
chrY	1793391	1793838	448	217	150	658.25	26.44	MACS_peak_1790	ENSMUST00000023312	52249109	52454187	-1	upstream	-198966	ENSMUSG00000022636	Alcam	activated_leukocyte_cell_adhesion_molecule_Gene	protein_coding
chrY	2488712	2488977	266	179	69	175.35	9.16	MACS_peak_1799	ENSMUST00000171007	37107829	37108768	-1	upstream	-192898	ENSMUSG00000091007	AC145348.1	Putative_uncharacterized_protein	protein_coding
chrX	122845402	122845720	319	93	45	175.47	15.3	MACS_peak_1729	ENSMUST00000053106	97074505	97077718	-1	upstream	-189229	ENSMUSG00000048218	Amigo2	adhesion_molecule_with_Ig_like_domain_2_Gene	protein_coding
chr18	67187002	67187267	266	154	23	58.44	5.6	MACS_peak_796	ENSMUST00000035420	125228716	125942136	-1	upstream	-185040	ENSMUSG00000036815	Dpp10	dipeptidylpeptidase_10_Gene	protein_coding
chrX	121310499	121310653	155	77	38	93.38	4.66	MACS_peak_1705	ENSMUST00000163651	1855009	1855344	1	upstream	-184163	ENSMUSG00000091571	AC134524.1	histone_variant_H2al2-like	protein_coding
chrY	1486956	1487584	629	399	162	878.23	32.05	MACS_peak_1762	ENSMUST00000163651	1855009	1855344	1	upstream	-182626	ENSMUSG00000091571	AC134524.1	histone_variant_H2al2-like	protein_coding
chrX	122846134	122846607	474	325	110	546.11	24.25	MACS_peak_1730	ENSMUST00000086601	76683755	76684201	-1	upstream	-182204	ENSMUSG00000066958	Gm16391	predicted_pseudogene_16391_Pseudogene	protein_coding
chr1	15069342	15069674	333	250	50	83.07	8.47	MACS_peak_3	ENSMUST00000064405	63543364	63863984	-1	upstream	-179423	ENSMUSG00000052504	Epha3	Eph_receptor_A3_Gene	protein_coding
chr10	117518843	117519240	398	201	32	62.11	5.2	MACS_peak_215	ENSMUST00000151382	47435312	47528524	-1	upstream	-176004	ENSMUSG00000019647	Sema6a	sema_domain,_transmembrane_domain_(TM),_and_cytoplasmic_domain,_(semaphorin)_6A_Gene	protein_coding
chr15	15689223	15689504	282	101	23	54.2	6.72	MACS_peak_566	ENSMUST00000036631	32199943	32207519	1	upstream	-175705	ENSMUSG00000039661	Dusp26	dual_specificity_phosphatase_26_(putative)_Gene	protein_coding
chrX	122847044	122847661	618	261	164	551.35	24.54	MACS_peak_1731	ENSMUST00000170091	40688806	40728032	-1	upstream	-170265	ENSMUSG00000025044	Msr1	macrophage_scavenger_receptor_1_Gene	protein_coding
chr6	148075576	148075898	323	171	26	58.59	7.09	MACS_peak_1324	ENSMUST00000170447	117163674	117164066	-1	upstream	-169482	ENSMUSG00000090549	AC155646.1	-------------	protein_coding
chr6	53178682	53179027	346	239	28	50.84	4.1	MACS_peak_1273	ENSMUST00000070198	136333088	136600691	1	upstream	-168600	ENSMUSG00000028161	Ppp3ca	protein_phosphatase_3,_catalytic_subunit,_alpha_isoform_Gene	protein_coding
chr6	148074911	148075134	224	144	20	54.56	5.6	MACS_peak_1323	ENSMUST00000097495	89470474	89938920	-1	upstream	-161131	ENSMUSG00000073514	Dok6	docking_protein_6_Gene	protein_coding
chr8	75935736	75936072	337	166	26	54.16	5.15	MACS_peak_1452	ENSMUST00000051845	84032868	84281220	-1	upstream	-160695	ENSMUSG00000045658	Pid1	phosphotyrosine_interaction_domain_containing_1_Gene	protein_coding
chr15	56957016	56957446	431	157	37	85.22	5.23	MACS_peak_587	ENSMUST00000085231	66484122	66562097	1	upstream	-158613	ENSMUSG00000025326	Ube3a	ubiquitin_protein_ligase_E3A_Gene	protein_coding
chr6	118569836	118570206	371	212	27	52.25	6.34	MACS_peak_1307	ENSMUST00000119026	127722178	128046163	1	upstream	-157353	ENSMUSG00000034324	Tmem132c	transmembrane_protein_132C_Gene	protein_coding
chr10	19761865	19762391	527	154	39	67.81	5.39	MACS_peak_153	ENSMUST00000146331	81844540	82389752	1	upstream	-155348	ENSMUSG00000045103	Dmd	dystrophin,_muscular_dystrophy_Gene	protein_coding
chr5	91126832	91127211	380	161	29	51.89	5.81	MACS_peak_1217	ENSMUST00000115891	1362123	1426357	-1	upstream	-155301	ENSMUSG00000000103	Zfy2	zinc_finger_protein_2,_Y_linked_Gene	protein_coding
chr18	74520531	74520870	340	83	45	131.07	11.36	MACS_peak_801	ENSMUST00000147808	48819649	48962842	-1	upstream	-154190	ENSMUSG00000056073	Grik2	glutamate_receptor,_ionotropic,_kainate_2_(beta_2)_Gene	protein_coding
chrX	121306452	121309177	2726	932	2423	3100	8.69	MACS_peak_1704	ENSMUST00000169107	15714649	16182681	-1	upstream	-150374	ENSMUSG00000074505	Fat3	FAT_tumor_suppressor_homolog_3_(Drosophila)_Gene	protein_coding
chr9	87839794	87840216	423	234	39	79.06	5.74	MACS_peak_1538	ENSMUST00000069552	14582159	14583820	1	upstream	-149517	ENSMUSG00000055795	Gm5160	predicted_gene_5160_Pseudogene	protein_coding
chr8	49816232	49816550	319	182	26	59.59	4.85	MACS_peak_1427	ENSMUST00000061035	34613290	34614175	1	upstream	-148737	ENSMUSG00000046518	Ferd3l	Fer3-like_(Drosophila)_Gene	protein_coding
chr3	22095157	22095469	313	155	25	56.22	5.23	MACS_peak_959	ENSMUST00000159814	90594800	90598796	-1	upstream	-146139	ENSMUSG00000049866	Arl4c	ADP-ribosylation_factor-like_4C_Gene	protein_coding
chrY	1481358	1481873	516	241	84	355.73	19.78	MACS_peak_1761	ENSMUST00000170655	50939218	51318674	-1	upstream	-145465	ENSMUSG00000023923	Tbc1d5	TBC1_domain_family,_member_5_Gene	protein_coding
chr3	64753266	64753584	319	159	24	50.12	5.6	MACS_peak_1023	ENSMUST00000109511	25519087	25670570	-1	upstream	-143388	ENSMUSG00000032985	5730522E02Rik	RIKEN_cDNA_5730522E02_gene_Gene	protein_coding
chr5	32836994	32837201	208	83	35	66.66	5.61	MACS_peak_1192	ENSMUST00000163651	1855009	1855344	1	upstream	-140285	ENSMUSG00000091571	AC134524.1	histone_variant_H2al2-like	protein_coding
chrX	121304210	121305045	836	426	297	856.36	12.39	MACS_peak_1703	ENSMUST00000163651	1855009	1855344	1	upstream	-137820	ENSMUSG00000091571	AC134524.1	histone_variant_H2al2-like	protein_coding
chrY	1480994	1481329	336	243	41	95.23	9.62	MACS_peak_1760	ENSMUST00000120272	159158397	159192919	1	upstream	-136126	ENSMUSG00000028175	Depdc1a	DEP_domain_containing_1a_Gene	protein_coding
chrY	2495873	2496134	262	168	40	113.33	8.74	MACS_peak_1800	ENSMUST00000063263	67696142	67860515	1	upstream	-134483	ENSMUSG00000051777	Iqcj	IQ_motif_containing_J_Gene	protein_coding
chr3	5630437	5630804	368	134	30	66.82	6.34	MACS_peak_951	ENSMUST00000164143	12311570	12403576	1	upstream	-130648	ENSMUSG00000023827	Agpat4	1-acylglycerol-3-phosphate_O-acyltransferase_4_(lysophosphatidic_acid_acyltransferase,_delta)_Gene	protein_coding
chrX	53269925	53270207	283	85	25	52	6.38	MACS_peak_1592	ENSMUST00000024843	69506150	69639325	1	upstream	-127921	ENSMUSG00000024044	Epb4.1l3	erythrocyte_protein_band_4.1-like_3_Gene	protein_coding
chr4	93625064	93625426	363	150	27	53.97	4.85	MACS_peak_1125	ENSMUST00000167069	105902321	106370502	1	upstream	-127010	ENSMUSG00000053825	Ppfia2	protein_tyrosine_phosphatase,_receptor_type,_f_polypeptide_(PTPRF),_interacting_protein_(liprin),_alpha_2_Gene	protein_coding
chr14	22029024	22029426	403	211	28	50.04	5.6	MACS_peak_470	ENSMUST00000033310	142881471	142908062	-1	upstream	-126906	ENSMUSG00000031004	Mki67	antigen_identified_by_monoclonal_antibody_Ki_67_Gene	protein_coding
chr6	141419259	141419655	397	171	32	53.89	5.37	MACS_peak_1320	ENSMUST00000049930	22537085	22539934	-1	upstream	-124054	ENSMUSG00000045680	Tcf21	transcription_factor_21_Gene	protein_coding
chrX	121303111	121304072	962	97	465	1263.24	12.3	MACS_peak_1702	ENSMUST00000099264	149656260	149656949	-1	upstream	-122502	ENSMUSG00000074737	C530025M09Rik	RIKEN_cDNA_C530025M09_gene_Gene	protein_coding
chr5	32835527	32835784	258	136	61	61.5	5.09	MACS_peak_1191	ENSMUST00000085786	141348953	141476550	-1	upstream	-120008	ENSMUSG00000036526	Card11	caspase_recruitment_domain_family,_member_11_Gene	protein_coding
chrX	121302656	121302978	323	229	80	188.85	10.83	MACS_peak_1701	ENSMUST00000055518	102450716	102538172	-1	upstream	-117871	ENSMUSG00000041417	Pik3r1	phosphatidylinositol_3-kinase,_regulatory_subunit,_polypeptide_1_(p85_alpha)_Gene	protein_coding
chr3	7666447	7666762	316	189	24	50.8	6.34	MACS_peak_954	ENSMUST00000068992	93414731	94287951	-1	upstream	-116063	ENSMUSG00000055421	Pcdh9	protocadherin_9_Gene	protein_coding
chr2	110508920	110509239	320	226	27	64.29	6.34	MACS_peak_901	ENSMUST00000098151	35654655	36083496	-1	upstream	-112630	ENSMUSG00000045083	Lingo2	leucine_rich_repeat_and_Ig_domain_containing_2_Gene	protein_coding
chrX	121302025	121302354	330	142	84	337.89	16.19	MACS_peak_1700	ENSMUST00000162968	64026786	64044742	1	upstream	-112465	ENSMUSG00000071424	Grid2	glutamate_receptor,_ionotropic,_delta_2_Gene	protein_coding
chr6	119072927	119073208	282	187	23	54.2	4.85	MACS_peak_1308	ENSMUST00000163651	1855009	1855344	1	upstream	-111811	ENSMUSG00000091571	AC134524.1	histone_variant_H2al2-like	protein_coding
chr8	40780336	40780601	266	141	22	53.35	5.97	MACS_peak_1420	ENSMUST00000163651	1855009	1855344	1	upstream	-110101	ENSMUSG00000091571	AC134524.1	histone_variant_H2al2-like	protein_coding
chr13	112726571	112726885	315	140	28	64.44	4.78	MACS_peak_443	ENSMUST00000042986	55752587	55808646	1	upstream	-108707	ENSMUSG00000038349	Plcl1	phospholipase_C-like_1_Gene	protein_coding
chr1	111571647	111572029	383	146	29	58.59	5.23	MACS_peak_79	ENSMUST00000086672	96849531	96849857	-1	upstream	-108690	ENSMUSG00000066990	Gm10192	predicted_gene_10192_Gene	protein_coding
chrX	121300760	121301935	1176	156	298	988.79	18.8	MACS_peak_1699	ENSMUST00000113205	85206380	85206467	1	upstream	-108584	ENSMUSG00000079433	Gm11114	predicted_gene_11114_Gene	protein_coding
chrX	53520018	53520440	423	318	124	660.52	19.9	MACS_peak_1597	ENSMUST00000022034	85354304	85429091	-1	upstream	-107366	ENSMUSG00000021549	Rasa1	RAS_p21_protein_activator_1_Gene	protein_coding
chr14	103641283	103641644	362	150	32	53.89	4.32	MACS_peak_533	ENSMUST00000088419	120674891	120830919	1	upstream	-105884	ENSMUSG00000022139	Mbnl2	muscleblind-like_2_Gene	protein_coding
chrX	121299312	121300160	849	468	243	791.02	15.38	MACS_peak_1698	ENSMUST00000163332	62953641	62956056	-1	upstream	-104645	ENSMUSG00000090425	AC134243.1	Putative_uncharacterized_protein	protein_coding
chr11	64742763	64743049	287	92	23	52.95	4.85	MACS_peak_260	ENSMUST00000033642	140290385	140367854	-1	upstream	-104070	ENSMUSG00000031285	Dcx	doublecortin_Gene	protein_coding
chr14	58558822	58559148	327	232	26	57.62	4.85	MACS_peak_499	ENSMUST00000163651	1855009	1855344	1	upstream	-103196	ENSMUSG00000091571	AC134524.1	histone_variant_H2al2-like	protein_coding
chr7	55948818	55949105	288	195	25	62.72	4.85	MACS_peak_1343	ENSMUST00000043938	50648872	50827818	1	upstream	-102939	ENSMUSG00000038910	Plcl2	phospholipase_C-like_2_Gene	protein_coding
chr16	25752144	25752390	247	89	21	52.39	5.52	MACS_peak_628	ENSMUST00000163651	1855009	1855344	1	upstream	-102455	ENSMUSG00000091571	AC134524.1	histone_variant_H2al2-like	protein_coding
chr18	20356615	20356934	320	86	26	59.34	5.6	MACS_peak_769	ENSMUST00000033642	140290385	140367854	-1	upstream	-101447	ENSMUSG00000031285	Dcx	doublecortin_Gene	protein_coding
chr2	9062037	9062340	304	157	26	61.1	4.71	MACS_peak_844	ENSMUST00000031853	50600671	50604438	-1	upstream	-101353	ENSMUSG00000029831	Npvf	neuropeptide_VF_precursor_Gene	protein_coding
chrY	2501463	2501707	245	85	51	270.67	18.29	MACS_peak_1801	ENSMUST00000078049	80802944	80909810	-1	upstream	-101313	ENSMUSG00000033016	Nfatc1	nuclear_factor_of_activated_T-cells,_cytoplasmic,_calcineurin-dependent_1_Gene	protein_coding
chrX	53522025	53522314	290	90	31	95.69	7.84	MACS_peak_1598	ENSMUST00000162246	83003555	83040292	-1	upstream	-100614	ENSMUSG00000066456	Hmgn3	high_mobility_group_nucleosomal_binding_domain_3_Gene	protein_coding
chr15	91291395	91291688	294	204	24	51.47	5.26	MACS_peak_600	ENSMUST00000163651	1855009	1855344	1	upstream	-99602	ENSMUSG00000091571	AC134524.1	histone_variant_H2al2-like	protein_coding
chr1	139160859	139161225	367	194	29	56.82	5.6	MACS_peak_92	ENSMUST00000133787	23902440	24094336	1	upstream	-98481	ENSMUSG00000043659	Npsr1	neuropeptide_S_receptor_1_Gene	protein_coding
chr4	121822350	121822748	399	165	33	58.49	6.06	MACS_peak_1142	ENSMUST00000126845	28469214	28482825	1	upstream	-92761	ENSMUSG00000062257	Opcml	opioid_binding_protein/cell_adhesion_molecule-like_Gene	protein_coding
chr6	133851917	133852176	260	174	22	54.93	4.85	MACS_peak_1312	ENSMUST00000091364	6615413	6620443	-1	upstream	-91730	ENSMUSG00000069118	1700008P02Rik	RIKEN_cDNA_1700008P02_gene_Gene	protein_coding
chr11	27456253	27456565	313	201	24	51.47	5.6	MACS_peak_243	ENSMUST00000025992	15127194	15309955	-1	upstream	-90665	ENSMUSG00000036225	Kctd1	potassium_channel_tetramerisation_domain_containing_1_Gene	protein_coding
chr1	51583278	51583697	420	188	45	109.71	6.38	MACS_peak_38	ENSMUST00000101214	48782148	49676579	-1	upstream	-88508	ENSMUSG00000029088	Kcnip4	Kv_channel_interacting_protein_4_Gene	protein_coding
chrX	121297352	121297636	285	84	23	53.45	7.09	MACS_peak_1697	ENSMUST00000033642	140290385	140367854	-1	upstream	-88448	ENSMUSG00000031285	Dcx	doublecortin_Gene	protein_coding
chr8	54772121	54772391	271	164	22	51.1	5.52	MACS_peak_1433	ENSMUST00000163651	1855009	1855344	1	upstream	-87936	ENSMUSG00000091571	AC134524.1	histone_variant_H2al2-like	protein_coding
chr8	64649562	64649925	364	217	40	122.89	14.18	MACS_peak_1440	ENSMUST00000033642	140290385	140367854	-1	upstream	-87587	ENSMUSG00000031285	Dcx	doublecortin_Gene	protein_coding
chr9	41979817	41980195	379	179	27	50.59	5.6	MACS_peak_1500	ENSMUST00000085228	68694129	68694587	-1	upstream	-86633	ENSMUSG00000059585	Ube2nl	ubiquitin-conjugating_enzyme_E2N-like_Pseudogene	protein_coding
chrY	2503177	2503585	409	327	70	312.49	11.2	MACS_peak_1802	ENSMUST00000085678	190794977	190831719	-1	upstream	-86459	ENSMUSG00000026608	Kctd3	potassium_channel_tetramerisation_domain_containing_3_Gene	protein_coding
chr8	50090882	50091222	341	86	29	56.82	4.23	MACS_peak_1428	ENSMUST00000163651	1855009	1855344	1	upstream	-85889	ENSMUSG00000091571	AC134524.1	histone_variant_H2al2-like	protein_coding
chrX	51325100	51325373	274	180	32	70.79	7.84	MACS_peak_1577	ENSMUST00000149117	30116659	30168175	-1	upstream	-85395	ENSMUSG00000020315	Spnb2	spectrin_beta_2_Gene	protein_coding
chr1	97348343	97348624	282	198	68	54.72	5.14	MACS_peak_75	ENSMUST00000161358	59759987	60005547	-1	upstream	-85354	ENSMUSG00000055540	Epha6	Eph_receptor_A6_Gene	protein_coding
chr14	79202193	79202528	336	175	26	55.48	5.23	MACS_peak_514	ENSMUST00000135120	10465980	10468606	-1	upstream	-83323	ENSMUSG00000019828	Grm1	glutamate_receptor,_metabotropic_1_Gene	protein_coding
chr12	73815902	73816170	269	128	22	52.57	7.09	MACS_peak_337	ENSMUST00000132355	69043348	69098641	1	upstream	-78991	ENSMUSG00000032238	Rora	RAR-related_orphan_receptor_alpha_Gene	protein_coding
chr6	5629669	5629990	322	130	25	54.07	4.48	MACS_peak_1243	ENSMUST00000082183	93094435	93123309	1	upstream	-78286	ENSMUSG00000035045	Zc3h12b	zinc_finger_CCCH-type_containing_12B_Gene	protein_coding
chr1	137372048	137372359	312	142	26	51.71	4.62	MACS_peak_91	ENSMUST00000172100	2550262	2552957	1	upstream	-76782	ENSMUSG00000090600	AC149585.1	-------------	protein_coding
chr13	12937237	12937684	448	301	42	65.29	4.54	MACS_peak_367	ENSMUST00000172100	2550262	2552957	1	upstream	-75607	ENSMUSG00000090600	AC149585.1	-------------	protein_coding
chr6	55923184	55923519	336	146	30	61.35	5.45	MACS_peak_1277	ENSMUST00000096794	121242274	121249519	-1	upstream	-75332	ENSMUSG00000072049	Vmn2r121	vomeronasal_2,_receptor_121_Gene	protein_coding
chr10	7719719	7720177	459	219	36	73.45	6.34	MACS_peak_141	ENSMUST00000172100	2550262	2552957	1	upstream	-74683	ENSMUSG00000090600	AC149585.1	-------------	protein_coding
chr14	86764860	86765135	276	160	24	60.86	5.97	MACS_peak_517	ENSMUST00000107453	81440257	81699666	-1	upstream	-73320	ENSMUSG00000025790	Slco3a1	solute_carrier_organic_anion_transporter_family,_member_3a1_Gene	protein_coding
chr9	52019632	52019922	291	129	23	51.97	4.85	MACS_peak_1505	ENSMUST00000172100	2550262	2552957	1	upstream	-73304	ENSMUSG00000090600	AC149585.1	-------------	protein_coding
chr13	18971100	18971508	409	201	33	69.8	5.52	MACS_peak_372	ENSMUST00000022234	105965391	106061119	-1	upstream	-72769	ENSMUSG00000021720	Rnf180	ring_finger_protein_180_Gene	protein_coding
chr2	97034921	97035169	249	105	21	52.79	6.34	MACS_peak_891	ENSMUST00000172100	2550262	2552957	1	upstream	-72412	ENSMUSG00000090600	AC149585.1	-------------	protein_coding
chr13	91767032	91767445	414	228	35	79.68	6.72	MACS_peak_424	ENSMUST00000096794	121242274	121249519	-1	upstream	-72233	ENSMUSG00000072049	Vmn2r121	vomeronasal_2,_receptor_121_Gene	protein_coding
chr1	143151692	143152042	351	133	30	61.35	5.36	MACS_peak_98	ENSMUST00000167267	29763240	30329810	-1	upstream	-71361	ENSMUSG00000063626	Unc5d	unc-5_homolog_D_(C._elegans)_Gene	protein_coding
chr8	5148011	5148340	330	152	27	61.71	5.23	MACS_peak_1392	ENSMUST00000096794	121242274	121249519	-1	upstream	-71193	ENSMUSG00000072049	Vmn2r121	vomeronasal_2,_receptor_121_Gene	protein_coding
chr3	137484834	137485234	401	215	32	68.36	4.85	MACS_peak_1065	ENSMUST00000137202	96333866	96474303	1	upstream	-70651	ENSMUSG00000031748	Gnao1	guanine_nucleotide_binding_protein,_alpha_O_Gene	protein_coding
chr14	124290440	124290723	284	134	23	52.7	5.15	MACS_peak_550	ENSMUST00000172100	2550262	2552957	1	upstream	-70400	ENSMUSG00000090600	AC149585.1	-------------	protein_coding
chr13	25816312	25816683	372	145	28	56.5	6.72	MACS_peak_378	ENSMUST00000092434	68996970	69490184	1	upstream	-70244	ENSMUSG00000069601	Ank3	ankyrin_3,_epithelial_Gene	protein_coding
chrX	121291736	121292393	658	252	109	462.82	21.27	MACS_peak_1696	ENSMUST00000115314	24721941	24992662	1	upstream	-70204	ENSMUSG00000033306	Lpp	LIM_domain_containing_preferred_translocation_partner_in_lipoma_Gene	protein_coding
chr7	49473800	49474208	409	141	32	66.47	4.85	MACS_peak_1341	ENSMUST00000172100	2550262	2552957	1	upstream	-67731	ENSMUSG00000090600	AC149585.1	-------------	protein_coding
chr4	17528745	17529036	292	90	27	72.16	9.7	MACS_peak_1088	ENSMUST00000034085	90854958	90886093	-1	upstream	-67616	ENSMUSG00000031660	Brd7	bromodomain_containing_7_Gene	protein_coding
chrX	121290779	121291073	295	86	42	166.3	14.56	MACS_peak_1695	ENSMUST00000099153	33698877	33713782	1	upstream	-67175	ENSMUSG00000027677	Ttc14	tetratricopeptide_repeat_domain_14_Gene	protein_coding
chr3	102049812	102050360	549	380	47	59.93	4.25	MACS_peak_1045	ENSMUST00000163651	1855009	1855344	1	upstream	-67118	ENSMUSG00000091571	AC134524.1	histone_variant_H2al2-like	protein_coding
chr5	6056015	6056389	375	249	32	69.94	5.23	MACS_peak_1174	ENSMUST00000020000	18259929	18265882	-1	upstream	-66967	ENSMUSG00000019853	Hebp2	heme_binding_protein_2_Gene	protein_coding
chr3	27726185	27726765	581	145	45	84.21	4.78	MACS_peak_999	ENSMUST00000048982	93329545	93426322	-1	upstream	-66788	ENSMUSG00000036158	Prickle1	prickle_homolog_1_(Drosophila)_Gene	protein_coding
chr14	98052683	98052985	303	153	24	51.47	5.06	MACS_peak_528	ENSMUST00000096794	121242274	121249519	-1	upstream	-65861	ENSMUSG00000072049	Vmn2r121	vomeronasal_2,_receptor_121_Gene	protein_coding
chr1	6309613	6310004	392	199	28	52.24	5.23	MACS_peak_1	ENSMUST00000171737	17551679	17558308	1	upstream	-65099	ENSMUSG00000011179	Odc1	ornithine_decarboxylase,_structural_1_Gene	protein_coding
chr10	22926491	22926848	358	219	27	50.6	4.85	MACS_peak_162	ENSMUST00000141358	46999089	47003093	1	upstream	-65023	ENSMUSG00000079261	Gm15217	predicted_gene_15217_Gene	protein_coding
chr3	60641388	60641697	310	134	30	82.15	6.28	MACS_peak_1020	ENSMUST00000096794	121242274	121249519	-1	upstream	-64816	ENSMUSG00000072049	Vmn2r121	vomeronasal_2,_receptor_121_Gene	protein_coding
chr3	152484231	152484725	495	304	38	57.81	3.83	MACS_peak_1076	ENSMUST00000096794	121242274	121249519	-1	upstream	-64413	ENSMUSG00000072049	Vmn2r121	vomeronasal_2,_receptor_121_Gene	protein_coding
chrX	121288602	121288916	315	79	42	80.91	8.58	MACS_peak_1694	ENSMUST00000115891	1362123	1426357	-1	upstream	-63974	ENSMUSG00000000103	Zfy2	zinc_finger_protein_2,_Y_linked_Gene	protein_coding
chrX	121287485	121287798	314	92	35	66.66	8.49	MACS_peak_1693	ENSMUST00000172100	2550262	2552957	1	upstream	-63824	ENSMUSG00000090600	AC149585.1	-------------	protein_coding
chr13	118047682	118048038	357	219	26	50.81	5.6	MACS_peak_447	ENSMUST00000020165	20117810	20444884	-1	upstream	-63638	ENSMUSG00000019990	Pde7b	phosphodiesterase_7B_Gene	protein_coding
chr3	106059947	106060705	759	186	67	54.69	4.35	MACS_peak_1049	ENSMUST00000163651	1855009	1855344	1	upstream	-63595	ENSMUSG00000091571	AC134524.1	histone_variant_H2al2-like	protein_coding
chr18	55103628	55104047	420	262	37	86.57	5.15	MACS_peak_786	ENSMUST00000138893	121148574	121149193	1	upstream	-63199	ENSMUSG00000090284	AC125405.1	ASL1_fusion_protein	protein_coding
chr15	8431880	8432180	301	100	24	54.34	5.97	MACS_peak_558	ENSMUST00000096794	121242274	121249519	-1	upstream	-63188	ENSMUSG00000072049	Vmn2r121	vomeronasal_2,_receptor_121_Gene	protein_coding
chr11	71790590	71791091	502	323	43	85.47	5.82	MACS_peak_265	ENSMUST00000039509	67064894	67407510	-1	upstream	-63110	ENSMUSG00000052698	Tln2	talin_2_Gene	protein_coding
chr18	6567265	6567730	466	217	47	128.41	13.81	MACS_peak_751	ENSMUST00000077816	96037840	96059607	-1	upstream	-62932	ENSMUSG00000058019	Ces5a	carboxylesterase_5A_Gene	protein_coding
chrX	121285796	121286089	294	90	29	82.63	10.08	MACS_peak_1692	ENSMUST00000143383	126299220	126387606	1	upstream	-62862	ENSMUSG00000053819	Camk2d	calcium/calmodulin-dependent_protein_kinase_II,_delta_Gene	protein_coding
chr10	20724365	20724735	371	233	31	70.96	5.23	MACS_peak_156	ENSMUST00000159699	119798331	119913525	-1	upstream	-62856	ENSMUSG00000056758	Hmga2	high_mobility_group_AT-hook_2_Gene	protein_coding
chr2	142171490	142171877	388	180	30	62.04	5.97	MACS_peak_924	ENSMUST00000163651	1855009	1855344	1	upstream	-62728	ENSMUSG00000091571	AC134524.1	histone_variant_H2al2-like	protein_coding
chr2	137078086	137078448	363	241	29	63.24	6.72	MACS_peak_919	ENSMUST00000066378	14728622	14730186	1	upstream	-62496	ENSMUSG00000053740	Gm6457	predicted_pseudogene_6457_Pseudogene	protein_coding
chr6	22202120	22202416	297	201	26	58.28	5.81	MACS_peak_1253	ENSMUST00000115300	21388489	21952023	-1	upstream	-62180	ENSMUSG00000028033	Kcnq5	potassium_voltage-gated_channel,_subfamily_Q,_member_5_Gene	protein_coding
chr7	76132984	76133299	316	119	25	55.49	5.23	MACS_peak_1357	ENSMUST00000115891	1362123	1426357	-1	upstream	-62159	ENSMUSG00000000103	Zfy2	zinc_finger_protein_2,_Y_linked_Gene	protein_coding
chrX	121284749	121285030	282	88	37	137.61	11.94	MACS_peak_1691	ENSMUST00000096794	121242274	121249519	-1	upstream	-62006	ENSMUSG00000072049	Vmn2r121	vomeronasal_2,_receptor_121_Gene	protein_coding
chr18	32364735	32364995	261	120	24	51.47	4.98	MACS_peak_773	ENSMUST00000160709	57828114	57876347	-1	upstream	-61661	ENSMUSG00000035472	Slc25a21	solute_carrier_family_25_(mitochondrial_oxodicarboxylate_carrier),_member_21_Gene	protein_coding
chr12	26337503	26337891	389	164	31	60.57	6.26	MACS_peak_302	ENSMUST00000096794	121242274	121249519	-1	upstream	-61625	ENSMUSG00000072049	Vmn2r121	vomeronasal_2,_receptor_121_Gene	protein_coding
chr9	31306778	31307074	297	203	23	50.53	6.34	MACS_peak_1494	ENSMUST00000163651	1855009	1855344	1	upstream	-61618	ENSMUSG00000091571	AC134524.1	histone_variant_H2al2-like	protein_coding
chr2	160227668	160227890	223	91	20	54.86	4.85	MACS_peak_941	ENSMUST00000172100	2550262	2552957	1	upstream	-61550	ENSMUSG00000090600	AC149585.1	-------------	protein_coding
chr4	108344863	108345247	385	188	28	53.69	5.6	MACS_peak_1133	ENSMUST00000025402	67247990	67386446	1	upstream	-60988	ENSMUSG00000024524	Gnal	guanine_nucleotide_binding_protein,_alpha_stimulating,_olfactory_type_Gene	protein_coding
chr5	6049799	6050073	275	183	24	61.14	5.6	MACS_peak_1173	ENSMUST00000096794	121242274	121249519	-1	upstream	-60980	ENSMUSG00000072049	Vmn2r121	vomeronasal_2,_receptor_121_Gene	protein_coding
chr5	48580652	48580987	336	114	27	60.22	5.23	MACS_peak_1199	ENSMUST00000115891	1362123	1426357	-1	upstream	-60599	ENSMUSG00000000103	Zfy2	zinc_finger_protein_2,_Y_linked_Gene	protein_coding
chr14	19925868	19926170	303	145	25	58.73	5.23	MACS_peak_464	ENSMUST00000163238	117578843	117606053	1	upstream	-60000	ENSMUSG00000020212	Mdm1	transformed_mouse_3T3_cell_double_minute_1_Gene	protein_coding
chr14	48249004	48249258	255	161	29	56.82	6.08	MACS_peak_491	ENSMUST00000101392	53237289	53397716	1	upstream	-58607	ENSMUSG00000090982	AC069141.1	Putative_uncharacterized_protein	protein_coding
chrX	121283920	121284125	206	112	51	125.24	6.44	MACS_peak_1690	ENSMUST00000119826	75338498	75877439	-1	upstream	-58297	ENSMUSG00000004383	Large	like-glycosyltransferase_Gene	protein_coding
chr4	20236617	20236893	277	176	23	55.49	5.6	MACS_peak_1090	ENSMUST00000088758	118452582	118512274	-1	upstream	-57562	ENSMUSG00000007827	Ankrd26	ankyrin_repeat_domain_26_Gene	protein_coding
chrX	121283658	121283881	224	91	32	131.04	9.7	MACS_peak_1689	ENSMUST00000138994	19819331	19825243	1	upstream	-57466	ENSMUSG00000071369	Map3k5	mitogen-activated_protein_kinase_kinase_kinase_5_Gene	protein_coding
chr7	64799306	64799613	308	164	26	61.1	6.24	MACS_peak_1349	ENSMUST00000031317	91032102	91069513	-1	upstream	-57319	ENSMUSG00000029370	Rassf6	Ras_association_(RalGDS/AF-6)_domain_family_member_6_Gene	protein_coding
chr2	78912595	78912975	381	186	27	50.19	5.23	MACS_peak_880	ENSMUST00000096794	121242274	121249519	-1	upstream	-56933	ENSMUSG00000072049	Vmn2r121	vomeronasal_2,_receptor_121_Gene	protein_coding
chr9	10328778	10329098	321	189	25	54.3	5.6	MACS_peak_1479	ENSMUST00000033965	49313036	49760044	-1	upstream	-56188	ENSMUSG00000031561	Odz3	odd_Oz/ten-m_homolog_3_(Drosophila)_Gene	protein_coding
chrX	121283083	121283375	293	188	34	80.73	8.38	MACS_peak_1688	ENSMUST00000115891	1362123	1426357	-1	upstream	-55001	ENSMUSG00000000103	Zfy2	zinc_finger_protein_2,_Y_linked_Gene	protein_coding
chr1	53442998	53443310	313	104	29	76.68	6.72	MACS_peak_42	ENSMUST00000096794	121242274	121249519	-1	upstream	-54691	ENSMUSG00000072049	Vmn2r121	vomeronasal_2,_receptor_121_Gene	protein_coding
chr5	84879549	84879899	351	131	28	61.37	4.85	MACS_peak_1212	ENSMUST00000115891	1362123	1426357	-1	upstream	-54637	ENSMUSG00000000103	Zfy2	zinc_finger_protein_2,_Y_linked_Gene	protein_coding
chr1	16543315	16543467	153	76	24	125.16	8.73	MACS_peak_7	ENSMUST00000172100	2550262	2552957	1	upstream	-54389	ENSMUSG00000090600	AC149585.1	-------------	protein_coding
chr14	54935539	54935719	181	90	19	60.06	7.09	MACS_peak_497	ENSMUST00000059021	5560188	5576239	-1	upstream	-54198	ENSMUSG00000040374	Pxmp3	peroxisomal_membrane_protein_3_Gene	protein_coding
chr2	18383104	18383462	359	162	28	52.24	6.49	MACS_peak_848	ENSMUST00000111837	141472907	141518241	1	upstream	-53648	ENSMUSG00000030235	Slco1c1	solute_carrier_organic_anion_transporter_family,_member_1c1_Gene	protein_coding
chrX	121282339	121282840	502	253	81	171.46	7.59	MACS_peak_1687	ENSMUST00000096794	121242274	121249519	-1	upstream	-53592	ENSMUSG00000072049	Vmn2r121	vomeronasal_2,_receptor_121_Gene	protein_coding
chr13	93043411	93043799	389	187	32	70.79	6.68	MACS_peak_425	ENSMUST00000096794	121242274	121249519	-1	upstream	-53137	ENSMUSG00000072049	Vmn2r121	vomeronasal_2,_receptor_121_Gene	protein_coding
chr10	103940204	103940516	313	158	24	51.49	5.97	MACS_peak_206	ENSMUST00000168269	7572036	7613722	-1	upstream	-52725	ENSMUSG00000040329	Il7	interleukin_7_Gene	protein_coding
chrX	121281352	121281606	255	169	23	61.57	7.46	MACS_peak_1686	ENSMUST00000111016	110561497	110579684	1	upstream	-52577	ENSMUSG00000050808	Muc15	mucin_15_Gene	protein_coding
chr10	10500084	10500387	304	107	24	53.61	5.23	MACS_peak_142	ENSMUST00000096794	121242274	121249519	-1	upstream	-52506	ENSMUSG00000072049	Vmn2r121	vomeronasal_2,_receptor_121_Gene	protein_coding
chrX	121280493	121280906	414	241	33	69.99	6.72	MACS_peak_1685	ENSMUST00000112777	119125270	119171631	1	upstream	-52343	ENSMUSG00000041477	Dcp1b	DCP1_decapping_enzyme_homolog_b_(S._cerevisiae)_Gene	protein_coding
chr14	28404934	28405200	267	106	22	53.09	4.85	MACS_peak_476	ENSMUST00000170091	40688806	40728032	-1	upstream	-52304	ENSMUSG00000025044	Msr1	macrophage_scavenger_receptor_1_Gene	protein_coding
chr18	59928665	59928946	282	93	23	54.2	4.48	MACS_peak_788	ENSMUST00000096794	121242274	121249519	-1	upstream	-51241	ENSMUSG00000072049	Vmn2r121	vomeronasal_2,_receptor_121_Gene	protein_coding
chr4	121725635	121726085	451	264	49	78.96	5.02	MACS_peak_1140	ENSMUST00000161278	103554530	103590832	-1	upstream	-50451	ENSMUSG00000033004	Mycbp2	MYC_binding_protein_2_Gene	protein_coding
chr5	10206739	10207054	316	223	26	60.35	4.85	MACS_peak_1178	ENSMUST00000096794	121242274	121249519	-1	upstream	-49793	ENSMUSG00000072049	Vmn2r121	vomeronasal_2,_receptor_121_Gene	protein_coding
chr9	53853179	53853591	413	151	61	128.49	11.61	MACS_peak_1507	ENSMUST00000071891	64792540	64815571	1	upstream	-49777	ENSMUSG00000020549	Elac2	elaC_homolog_2_(E._coli)_Gene	protein_coding
chr17	13384021	13384383	363	92	36	52.45	3.83	MACS_peak_696	ENSMUST00000089473	58451539	58509099	-1	upstream	-49723	ENSMUSG00000021969	Zdhhc20	zinc_finger,_DHHC_domain_containing_20_Gene	protein_coding
chr2	181667049	181667425	377	116	68	56.65	6.54	MACS_peak_947	ENSMUST00000094383	55898233	55899171	-1	upstream	-49647	ENSMUSG00000070546	Mrgprb3	MAS-related_GPR,_member_B3_Gene	protein_coding
chr19	8070398	8070749	352	251	27	56.43	4.48	MACS_peak_815	ENSMUST00000054128	20405841	20443532	1	upstream	-49226	ENSMUSG00000034774	Dsg1c	desmoglein_1_gamma_Gene	protein_coding
chr10	35461335	35461752	418	188	35	78.65	7.09	MACS_peak_169	ENSMUST00000172100	2550262	2552957	1	upstream	-48799	ENSMUSG00000090600	AC149585.1	-------------	protein_coding
chr12	44814718	44815009	292	181	23	51.73	5.23	MACS_peak_318	ENSMUST00000156971	91227263	91242648	-1	upstream	-48747	ENSMUSG00000036298	Slc2a13	solute_carrier_family_2_(facilitated_glucose_transporter),_member_13_Gene	protein_coding
chr13	13847175	13847531	357	223	30	61.35	5.11	MACS_peak_369	ENSMUST00000048032	133799873	133803685	-1	upstream	-48232	ENSMUSG00000032758	Kap	kidney_androgen_regulated_protein_Gene	protein_coding
chr7	94115842	94116146	305	165	26	63.22	7.46	MACS_peak_1370	ENSMUST00000027279	51526342	51535243	-1	upstream	-48035	ENSMUSG00000026107	Obfc2a	oligonucleotide/oligosaccharide-binding_fold_containing_2A_Gene	protein_coding
chr3	126401081	126401314	234	88	21	56.04	5.15	MACS_peak_1062	ENSMUST00000096794	121242274	121249519	-1	upstream	-47833	ENSMUSG00000072049	Vmn2r121	vomeronasal_2,_receptor_121_Gene	protein_coding
chr8	76194519	76194879	361	123	28	52.43	4.48	MACS_peak_1453	ENSMUST00000047768	54672221	54724419	-1	upstream	-47702	ENSMUSG00000039396	Neil3	nei_like_3_(E._coli)_Gene	protein_coding
chr6	50376207	50376495	289	195	25	62.44	5.6	MACS_peak_1269	ENSMUST00000034054	64536318	64601915	-1	upstream	-47647	ENSMUSG00000031635	Anxa10	annexin_A10_Gene	protein_coding
chr9	54682610	54682988	379	159	28	54.97	4.85	MACS_peak_1508	ENSMUST00000060989	41772803	41932380	-1	upstream	-47437	ENSMUSG00000049313	Sorl1	sortilin-related_receptor,_LDLR_class_A_repeats-containing_Gene	protein_coding
chr7	18969224	18969716	493	248	59	76.88	9.22	MACS_peak_1331	ENSMUST00000172100	2550262	2552957	1	upstream	-47085	ENSMUSG00000090600	AC149585.1	-------------	protein_coding
chr2	116822682	116822957	276	165	22	50.81	5.6	MACS_peak_907	ENSMUST00000040990	79248985	79602117	1	upstream	-46792	ENSMUSG00000058997	1300010F03Rik	RIKEN_cDNA_1300010F03_gene_Gene	protein_coding
chr3	25416319	25416740	422	233	36	55.65	5.18	MACS_peak_962	ENSMUST00000021514	73862198	73895927	1	upstream	-46296	ENSMUSG00000021096	Ppm1a	protein_phosphatase_1A,_magnesium_dependent,_alpha_isoform_Gene	protein_coding
chrX	121278107	121278658	552	136	117	602.96	26.87	MACS_peak_1684	ENSMUST00000115556	5675639	5978039	1	upstream	-45970	ENSMUSG00000029757	Dync1i1	dynein_cytoplasmic_1_intermediate_chain_1_Gene	protein_coding
chr6	46966492	46966798	307	109	25	57.71	5.23	MACS_peak_1266	ENSMUST00000041023	137278889	137327076	-1	upstream	-44972	ENSMUSG00000041879	Ipo9	importin_9_Gene	protein_coding
chr14	19249903	19250270	368	121	32	61.67	4.15	MACS_peak_461	ENSMUST00000099805	12883089	12892345	-1	upstream	-44892	ENSMUSG00000056457	Prl2c3	prolactin_family_2,_subfamily_c,_member_3_Gene	protein_coding
chr13	33705190	33705343	154	76	27	159.38	10.08	MACS_peak_382	ENSMUST00000052827	55967509	55982682	1	upstream	-44325	ENSMUSG00000002930	Gsbs	G_substrate_Gene	protein_coding
chr3	25416754	25417457	704	434	82	251.26	8.58	MACS_peak_963	ENSMUST00000146444	7625451	7676028	-1	upstream	-43691	ENSMUSG00000015755	Tab2	TGF-beta_activated_kinase_1/MAP3K7_binding_protein_2_Gene	protein_coding
chr9	23874264	23874580	317	170	25	55.25	5.6	MACS_peak_1490	ENSMUST00000165519	51920090	51976216	-1	upstream	-43416	ENSMUSG00000035164	Zc3h12c	zinc_finger_CCCH_type_containing_12C_Gene	protein_coding
chr2	23148656	23148997	342	147	29	63.59	7.09	MACS_peak_853	ENSMUST00000137658	91810042	91831037	1	upstream	-43010	ENSMUSG00000003992	Ssbp2	single-stranded_DNA_binding_protein_2_Gene	protein_coding
chr10	107741140	107741467	328	229	26	57.37	4.48	MACS_peak_211	ENSMUST00000023835	5085623	5105232	-1	upstream	-42779	ENSMUSG00000023073	Slc10a2	solute_carrier_family_10,_member_2_Gene	protein_coding
chr8	59906635	59906975	341	128	27	59.01	5.23	MACS_peak_1437	ENSMUST00000041045	137527451	137529884	1	upstream	-42617	ENSMUSG00000037894	H2afz	H2A_histone_family,_member_Z_Gene	protein_coding
chr11	99044297	99044688	392	210	29	51.72	4.92	MACS_peak_281	ENSMUST00000125736	25773545	25773886	-1	upstream	-42426	ENSMUSG00000090410	AL606965.1	-------------	protein_coding
chr11	24481812	24482136	325	131	25	53.37	4.85	MACS_peak_239	ENSMUST00000096794	121242274	121249519	-1	upstream	-42217	ENSMUSG00000072049	Vmn2r121	vomeronasal_2,_receptor_121_Gene	protein_coding
chr6	13655667	13655822	156	77	29	89.22	5.38	MACS_peak_1248	ENSMUST00000166131	49515423	49556125	1	upstream	-41623	ENSMUSG00000090967	AC158569.1	vomeronasal_receptor_Vmn2r61	protein_coding
chr18	66808465	66808895	431	262	35	51.81	3.82	MACS_peak_795	ENSMUST00000096794	121242274	121249519	-1	upstream	-41260	ENSMUSG00000072049	Vmn2r121	vomeronasal_2,_receptor_121_Gene	protein_coding
chr18	39576368	39576802	435	220	38	71.39	5.74	MACS_peak_774	ENSMUST00000159388	101960624	102008616	-1	upstream	-41196	ENSMUSG00000027860	Vangl1	vang-like_1_(van_gogh,_Drosophila)_Gene	protein_coding
chr10	107742115	107742363	249	91	23	63.36	6.34	MACS_peak_212	ENSMUST00000099086	60680934	60682761	1	upstream	-39546	ENSMUSG00000027694	Gm8325	predicted_pseudogene_8325_Pseudogene	protein_coding
chr10	21069973	21070365	393	174	29	56.4	6.34	MACS_peak_157	ENSMUST00000096794	121242274	121249519	-1	upstream	-39083	ENSMUSG00000072049	Vmn2r121	vomeronasal_2,_receptor_121_Gene	protein_coding
chr1	165832220	165832495	276	111	22	50.81	5.6	MACS_peak_113	ENSMUST00000096794	121242274	121249519	-1	upstream	-37966	ENSMUSG00000072049	Vmn2r121	vomeronasal_2,_receptor_121_Gene	protein_coding
chr17	83723310	83723753	444	235	36	55.65	4.84	MACS_peak_739	ENSMUST00000165680	118007508	118009882	-1	upstream	-37800	ENSMUSG00000091423	AC123935.1	Putative_uncharacterized_protein	protein_coding
chr9	104055832	104056136	305	91	24	52.91	4.82	MACS_peak_1548	ENSMUST00000168857	105950473	106022425	-1	upstream	-37522	ENSMUSG00000040809	Chi3l3	chitinase_3-like_3_Gene	protein_coding
chr3	25418093	25419193	1101	851	155	290.44	5.65	MACS_peak_964	ENSMUST00000052965	8241225	8394463	-1	upstream	-37417	ENSMUSG00000022141	Nipbl	Nipped-B_homolog_(Drosophila)_Gene	protein_coding
chr13	41609472	41609783	312	124	24	51.72	5.23	MACS_peak_389	ENSMUST00000075174	6603627	6638964	1	upstream	-36362	ENSMUSG00000039540	4921524L21Rik	RIKEN_cDNA_4921524L21_gene_Gene	protein_coding
chr15	4048810	4049251	442	255	38	87.33	6.34	MACS_peak_554	ENSMUST00000096794	121242274	121249519	-1	upstream	-36277	ENSMUSG00000072049	Vmn2r121	vomeronasal_2,_receptor_121_Gene	protein_coding
chr15	3722542	3722933	392	197	31	65.78	6.34	MACS_peak_553	ENSMUST00000163505	20760626	20799205	1	upstream	-36261	ENSMUSG00000019986	Ahi1	Abelson_helper_integration_site_1_Gene	protein_coding
chr1	155126310	155126686	377	156	32	65.85	5.81	MACS_peak_105	ENSMUST00000128245	22238227	22243579	1	upstream	-36107	ENSMUSG00000029671	Wnt16	wingless-related_MMTV_integration_site_16_Gene	protein_coding
chr16	59603839	59604140	302	88	28	55.47	4.19	MACS_peak_665	ENSMUST00000096794	121242274	121249519	-1	upstream	-35230	ENSMUSG00000072049	Vmn2r121	vomeronasal_2,_receptor_121_Gene	protein_coding
chr10	94812892	94813451	560	128	39	53.9	4.01	MACS_peak_202	ENSMUST00000025241	32399954	32429805	1	upstream	-35219	ENSMUSG00000024382	Ercc3	excision_repair_cross-complementing_rodent_repair_deficiency,_complementation_group_3_Gene	protein_coding
chr16	90310628	90310969	342	171	26	54.1	6.72	MACS_peak_688	ENSMUST00000048050	31233784	31271823	-1	upstream	-34955	ENSMUSG00000041737	Tmem45b	transmembrane_protein_45b_Gene	protein_coding
chr1	152339154	152339473	320	166	26	59.34	5.23	MACS_peak_104	ENSMUST00000099126	160189413	160192801	-1	upstream	-34867	ENSMUSG00000074622	Mafb	v-maf_musculoaponeurotic_fibrosarcoma_oncogene_family,_protein_B_(avian)_Gene	protein_coding
chr2	138474516	138474942	427	216	30	53.72	7.46	MACS_peak_921	ENSMUST00000089901	48283431	48356238	1	upstream	-34427	ENSMUSG00000021843	Ktn1	kinectin_1_Gene	protein_coding
chr3	25419205	25419920	716	105	72	126.7	5.63	MACS_peak_965	ENSMUST00000096794	121242274	121249519	-1	upstream	-34401	ENSMUSG00000072049	Vmn2r121	vomeronasal_2,_receptor_121_Gene	protein_coding
chr17	89905274	89905624	351	157	33	58.03	5.02	MACS_peak_745	ENSMUST00000096794	121242274	121249519	-1	upstream	-34139	ENSMUSG00000072049	Vmn2r121	vomeronasal_2,_receptor_121_Gene	protein_coding
chr13	99722030	99722332	303	97	28	74.28	5.6	MACS_peak_429	ENSMUST00000068456	64663060	64765379	-1	upstream	-33927	ENSMUSG00000055078	Gabra5	gamma-aminobutyric_acid_(GABA)_A_receptor,_subunit_alpha_5_Gene	protein_coding
chr9	75888674	75889000	327	112	26	56.51	4.78	MACS_peak_1525	ENSMUST00000096794	121242274	121249519	-1	upstream	-33564	ENSMUSG00000072049	Vmn2r121	vomeronasal_2,_receptor_121_Gene	protein_coding
chr11	35332537	35332858	322	146	28	54.94	5.39	MACS_peak_248	ENSMUST00000147021	53404675	53409596	-1	upstream	-33402	ENSMUSG00000026095	Asnsd1	asparagine_synthetase_domain_containing_1_Gene	protein_coding
chr2	12248862	12249193	332	169	27	54.08	4.1	MACS_peak_845	ENSMUST00000113411	84536931	84846407	-1	upstream	-33142	ENSMUSG00000029245	Epha5	Eph_receptor_A5_Gene	protein_coding
chrX	121274709	121275198	490	269	58	86.22	6.81	MACS_peak_1683	ENSMUST00000162435	16218897	16510193	-1	upstream	-33122	ENSMUSG00000025920	Stau2	staufen_(RNA_binding_protein)_homolog_2_(Drosophila)_Gene	protein_coding
chr18	7323049	7323235	187	93	102	215.95	6.05	MACS_peak_756	ENSMUST00000059996	54901571	54902600	-1	upstream	-32939	ENSMUSG00000048153	Olfr49	olfactory_receptor_49_Gene	protein_coding
chr4	144955716	144956041	326	91	49	78.96	7.08	MACS_peak_1151	ENSMUST00000096794	121242274	121249519	-1	upstream	-32820	ENSMUSG00000072049	Vmn2r121	vomeronasal_2,_receptor_121_Gene	protein_coding
chr3	143312820	143313288	469	320	39	67.81	5.12	MACS_peak_1068	ENSMUST00000109520	92981836	93011057	-1	upstream	-32354	ENSMUSG00000014850	Msh3	mutS_homolog_3_(E._coli)_Gene	protein_coding
chr3	25420111	25421942	1832	787	228	345.77	5.44	MACS_peak_966	ENSMUST00000096794	121242274	121249519	-1	upstream	-31833	ENSMUSG00000072049	Vmn2r121	vomeronasal_2,_receptor_121_Gene	protein_coding
chr8	69137655	69138017	363	102	31	64.75	5.13	MACS_peak_1443	ENSMUST00000135120	10465980	10468606	-1	upstream	-31478	ENSMUSG00000019828	Grm1	glutamate_receptor,_metabotropic_1_Gene	protein_coding
chr18	7322540	7322901	362	154	48	129.57	12.95	MACS_peak_755	ENSMUST00000096794	121242274	121249519	-1	upstream	-30974	ENSMUSG00000072049	Vmn2r121	vomeronasal_2,_receptor_121_Gene	protein_coding
chr16	25659362	25659694	333	174	28	60.96	5.97	MACS_peak_627	ENSMUST00000090302	28435614	29291721	1	upstream	-30680	ENSMUSG00000040640	Erc2	ELKS/RAB6-interacting/CAST_family_member_2_Gene	protein_coding
chr17	32350836	32351162	327	233	29	69.96	5.44	MACS_peak_707	ENSMUST00000101606	10236829	10237461	1	upstream	-30090	ENSMUSG00000073226	Gm10482	predicted_gene_10482_Gene	protein_coding
chr15	34743097	34743355	259	176	21	50.17	4.48	MACS_peak_572	ENSMUST00000048409	53759267	53823108	-1	upstream	-30071	ENSMUSG00000041986	Elmod1	ELMO_domain_containing_1_Gene	protein_coding
chr13	60928187	60928520	334	248	27	60.72	4.85	MACS_peak_402	ENSMUST00000080647	13414054	13420524	1	upstream	-30033	ENSMUSG00000073458	Smok2a	sperm_motility_kinase_2A_Gene	protein_coding
chr5	118986748	118987170	423	213	34	62.29	7.74	MACS_peak_1236	ENSMUST00000075619	7938881	8040517	-1	upstream	-29881	ENSMUSG00000067656	AB056442	cDNA_sequence_AB056442_Gene	protein_coding
chr13	26560475	26560773	299	204	27	70.1	5.97	MACS_peak_379	ENSMUST00000080898	35428497	35431697	-1	upstream	-29638	ENSMUSG00000063953	Amd2	S-adenosylmethionine_decarboxylase_2_Gene	protein_coding
chr6	41678197	41678489	293	199	23	51.48	5.23	MACS_peak_1264	ENSMUST00000138783	13876326	13898380	1	upstream	-29151	ENSMUSG00000021303	Gng4	guanine_nucleotide_binding_protein_(G_protein),_gamma_4_Gene	protein_coding
chr19	13636247	13636574	328	185	25	52.68	5.6	MACS_peak_817	ENSMUST00000164462	94144975	94186478	1	upstream	-29133	ENSMUSG00000090362	AC158401.1	vomeronasal_receptor_Vmn2r79	protein_coding
chr17	14952454	14952859	406	179	35	51.81	5.26	MACS_peak_699	ENSMUST00000136926	50302819	50347151	-1	upstream	-29056	ENSMUSG00000029822	Osbpl3	oxysterol_binding_protein-like_3_Gene	protein_coding
chr18	7321279	7321572	294	203	155	815.01	12.3	MACS_peak_754	ENSMUST00000034843	54711562	54760341	1	upstream	-28952	ENSMUSG00000032293	Ireb2	iron_responsive_element_binding_protein_2_Gene	protein_coding
chr13	71222845	71223225	381	161	29	59.04	6.34	MACS_peak_408	ENSMUST00000003597	18931157	18940356	-1	upstream	-28868	ENSMUSG00000003505	Psg18	pregnancy_specific_glycoprotein_18_Gene	protein_coding
chr8	7451436	7451775	340	175	26	54.56	5.6	MACS_peak_1394	ENSMUST00000096794	121242274	121249519	-1	upstream	-28588	ENSMUSG00000072049	Vmn2r121	vomeronasal_2,_receptor_121_Gene	protein_coding
chr9	67198543	67198788	246	152	23	51.84	4.41	MACS_peak_1519	ENSMUST00000150737	46995059	47045559	1	upstream	-28567	ENSMUSG00000039419	Cntnap2	contactin_associated_protein-like_2_Gene	protein_coding
chr10	11922287	11922561	275	183	22	51.06	5.6	MACS_peak_144	ENSMUST00000133787	23902440	24094336	1	upstream	-28176	ENSMUSG00000043659	Npsr1	neuropeptide_S_receptor_1_Gene	protein_coding
chr3	25422113	25422695	583	323	87	273.29	7.48	MACS_peak_967	ENSMUST00000102945	23176766	23257493	1	upstream	-28110	ENSMUSG00000069132	Nxph2	neurexophilin_2_Gene	protein_coding
chr1	7133734	7134065	332	178	26	56.42	6.34	MACS_peak_2	ENSMUST00000095313	107769245	107851447	1	upstream	-28105	ENSMUSG00000035873	Pawr	PRKC,_apoptosis,_WT1,_regulator_Gene	protein_coding
chr18	7320696	7321116	421	251	98	215.03	12.34	MACS_peak_753	ENSMUST00000034023	59934720	59956382	1	upstream	-28085	ENSMUSG00000031610	Scrg1	scrapie_responsive_gene_1_Gene	protein_coding
chr1	111856112	111856324	213	100	19	52.41	6.34	MACS_peak_80	ENSMUST00000103134	99005510	99016391	-1	upstream	-27906	ENSMUSG00000037944	Ccr7	chemokine_(C-C_motif)_receptor_7_Gene	protein_coding
chr14	87793677	87794121	445	257	46	97.69	11.36	MACS_peak_519	ENSMUST00000045235	13575677	13627966	-1	upstream	-27701	ENSMUSG00000042742	B630005N14Rik	RIKEN_cDNA_B630005N14_gene_Gene	protein_coding
chr8	88400737	88401067	331	179	25	52	5.6	MACS_peak_1460	ENSMUST00000095313	107769245	107851447	1	upstream	-27130	ENSMUSG00000035873	Pawr	PRKC,_apoptosis,_WT1,_regulator_Gene	protein_coding
chr10	127412557	127412871	315	97	25	55.74	5.23	MACS_peak_223	ENSMUST00000042699	21097097	21116391	1	upstream	-27124	ENSMUSG00000037542	Aldh8a1	aldehyde_dehydrogenase_8_family,_member_A1_Gene	protein_coding
chrX	121271807	121272136	330	88	37	107.28	11.01	MACS_peak_1682	ENSMUST00000161908	165859231	165884833	1	upstream	-27011	ENSMUSG00000026584	Scyl3	SCY1-like_3_(S._cerevisiae)_Gene	protein_coding
chr3	25422706	25423902	1197	673	114	206.48	5.9	MACS_peak_968	ENSMUST00000096766	83750271	83879701	1	upstream	-26961	ENSMUSG00000032624	Eml4	echinoderm_microtubule_associated_protein_like_4_Gene	protein_coding
chr18	7320092	7320447	356	261	180	269.98	6.1	MACS_peak_752	ENSMUST00000076147	104000468	104028973	-1	upstream	-26859	ENSMUSG00000079355	Ccrl1	chemokine_(C-C_motif)_receptor-like_1_Gene	protein_coding
chr17	36621376	36621971	596	433	454	997.84	9.14	MACS_peak_709	ENSMUST00000021794	41405285	41582689	-1	upstream	-26783	ENSMUSG00000021365	Nedd9	neural_precursor_cell_expressed,_developmentally_down-regulated_gene_9_Gene	protein_coding
chr6	124514082	124514385	304	195	24	51.47	4.35	MACS_peak_1309	ENSMUST00000170358	59556678	59577692	-1	upstream	-26147	ENSMUSG00000091562	AC154473.2	-------------	protein_coding
chr19	31135725	31136183	459	184	36	71.96	5.89	MACS_peak_830	ENSMUST00000099334	94773530	94786767	-1	upstream	-26125	ENSMUSG00000045867	Cradd	CASP2_and_RIPK1_domain_containing_adaptor_with_death_domain_Gene	protein_coding
chr10	44044378	44044735	358	93	29	64.46	5.23	MACS_peak_178	ENSMUST00000039280	90229401	90284670	-1	upstream	-25958	ENSMUSG00000022983	Scaf4	SR-related_CTD-associated_factor_4_Gene	protein_coding
chr16	35743803	35744130	328	215	28	53.98	4.47	MACS_peak_641	ENSMUST00000159035	152305322	152313295	-1	upstream	-25859	ENSMUSG00000006014	Prg4	proteoglycan_4_(megakaryocyte_stimulating_factor,_articular_superficial_zone_protein)_Gene	protein_coding
chrY	2528844	2529206	363	247	63	286.39	22.02	MACS_peak_1803	ENSMUST00000040075	99612036	99696339	-1	upstream	-25691	ENSMUSG00000009470	Tnpo1	transportin_1_Gene	protein_coding
chr10	21075847	21076223	377	175	35	85.89	6.84	MACS_peak_158	ENSMUST00000124438	35358187	35426138	1	upstream	-25650	ENSMUSG00000056427	Slit3	slit_homolog_3_(Drosophila)_Gene	protein_coding
chrX	135692814	135693118	305	115	32	96.29	9.7	MACS_peak_1732	ENSMUST00000028106	12028259	12223555	-1	upstream	-25307	ENSMUSG00000026768	Itga8	integrin_alpha_8_Gene	protein_coding
chr3	25424204	25425042	839	519	136	348.59	5.9	MACS_peak_969	ENSMUST00000096794	121242274	121249519	-1	upstream	-25190	ENSMUSG00000072049	Vmn2r121	vomeronasal_2,_receptor_121_Gene	protein_coding
chr2	38315240	38315568	329	148	28	57.07	5.32	MACS_peak_860	ENSMUST00000081275	7088231	7297899	-1	upstream	-25150	ENSMUSG00000061802	Armc4	armadillo_repeat_containing_4_Gene	protein_coding
chr16	34724751	34725049	299	91	24	54.83	5.23	MACS_peak_640	ENSMUST00000081275	7088231	7297899	-1	upstream	-24641	ENSMUSG00000061802	Armc4	armadillo_repeat_containing_4_Gene	protein_coding
chr11	43752353	43752692	340	169	29	69.07	5.97	MACS_peak_252	ENSMUST00000115307	25683849	25821404	1	upstream	-24487	ENSMUSG00000022510	Trp63	transformation_related_protein_63_Gene	protein_coding
chr14	3009789	3009961	173	86	25	113.1	9.33	MACS_peak_450	ENSMUST00000162117	32321606	32326494	-1	upstream	-24342	ENSMUSG00000037577	Ephx3	epoxide_hydrolase_3_Gene	protein_coding
chr3	40776507	40776800	294	118	24	51.47	4.56	MACS_peak_1009	ENSMUST00000049742	34767110	34772095	1	upstream	-24013	ENSMUSG00000050963	Kcns2	K+_voltage-gated_channel,_subfamily_S,_2_Gene	protein_coding
chrX	121269476	121270408	933	295	233	380.6	8.32	MACS_peak_1681	ENSMUST00000043754	60899611	60904205	-1	upstream	-23982	ENSMUSG00000056728	Ctsll3	cathepsin_L-like_3_Gene	protein_coding
chr15	41721201	41721517	317	91	24	50.57	4.85	MACS_peak_582	ENSMUST00000100816	119010728	119215444	1	upstream	-23980	ENSMUSG00000018076	Med13l	mediator_complex_subunit_13-like_Gene	protein_coding
chr14	14483589	14483906	318	150	25	55.01	4.85	MACS_peak_458	ENSMUST00000074645	26584418	26585086	1	upstream	-23943	ENSMUSG00000060198	Gm11353	predicted_gene_11353_Gene	protein_coding
chr9	123996945	123997375	431	213	83	291.31	16.71	MACS_peak_1563	ENSMUST00000031899	41636329	41654338	-1	upstream	-23859	ENSMUSG00000029866	Kel	Kell_blood_group_Gene	protein_coding
chrX	121269088	121269394	307	87	117	312.82	7.53	MACS_peak_1680	ENSMUST00000074180	13659796	13660743	1	upstream	-23549	ENSMUSG00000057213	Olfr1484	olfactory_receptor_1484_Gene	protein_coding
chr15	7741528	7741855	328	238	27	62.22	5.23	MACS_peak_557	ENSMUST00000081275	7088231	7297899	-1	upstream	-23380	ENSMUSG00000061802	Armc4	armadillo_repeat_containing_4_Gene	protein_coding
chrX	8306121	8306372	252	170	37	90.35	8.2	MACS_peak_1568	ENSMUST00000034771	67068718	67175471	-1	upstream	-23072	ENSMUSG00000052698	Tln2	talin_2_Gene	protein_coding
chr9	7608853	7609196	344	93	29	63.09	5.23	MACS_peak_1478	ENSMUST00000097828	7156542	7159968	1	upstream	-22808	ENSMUSG00000051285	Pcmtd1	protein-L-isoaspartate_(D-aspartate)_O-methyltransferase_domain_containing_1_Gene	protein_coding
chr2	12297804	12298178	375	175	29	56.82	5.37	MACS_peak_846	ENSMUST00000081275	7088231	7297899	-1	upstream	-22797	ENSMUSG00000061802	Armc4	armadillo_repeat_containing_4_Gene	protein_coding
chr6	135806459	135806759	301	98	24	51.47	4.31	MACS_peak_1313	ENSMUST00000086681	111878904	112036535	1	upstream	-22792	ENSMUSG00000026312	Cdh7	cadherin_7,_type_2_Gene	protein_coding
chr17	20537127	20537344	218	84	39	67.81	5.64	MACS_peak_704	ENSMUST00000022596	87816390	87945315	1	upstream	-22713	ENSMUSG00000022019	Tdrd3	tudor_domain_containing_3_Gene	protein_coding
chr3	25426130	25427034	905	661	118	184.85	5.62	MACS_peak_970	ENSMUST00000096794	121242274	121249519	-1	upstream	-22288	ENSMUSG00000072049	Vmn2r121	vomeronasal_2,_receptor_121_Gene	protein_coding
chr9	60704762	60705089	328	233	26	54.49	6.47	MACS_peak_1515	ENSMUST00000081275	7088231	7297899	-1	upstream	-22193	ENSMUSG00000061802	Armc4	armadillo_repeat_containing_4_Gene	protein_coding
chr4	24635537	24635926	390	224	30	61.59	5.97	MACS_peak_1092	ENSMUST00000057502	36595862	36599279	-1	upstream	-22097	ENSMUSG00000048231	H2-M10.4	histocompatibility_2,_M_region_locus_10.4_Gene	protein_coding
chr2	37168703	37168864	162	80	23	105.88	8.58	MACS_peak_859	ENSMUST00000162443	124480366	124492377	-1	upstream	-21705	ENSMUSG00000038521	C1s	complement_component_1,_s_subcomponent_Gene	protein_coding
chr19	44788300	44788637	338	106	28	57.16	4.78	MACS_peak_835	ENSMUST00000066039	31157331	31161080	1	upstream	-21606	ENSMUSG00000053536	Cstf2t	cleavage_stimulation_factor,_3'_pre-RNA_subunit_2,_tau_Gene	protein_coding
chrX	51379137	51379493	357	162	37	96.54	11.92	MACS_peak_1578	ENSMUST00000105491	44065961	44084097	1	upstream	-21583	ENSMUSG00000038160	Atg5	autophagy-related_5_(yeast)_Gene	protein_coding
chrX	121267872	121268649	778	260	231	528.88	16.55	MACS_peak_1679	ENSMUST00000172100	2550262	2552957	1	upstream	-21418	ENSMUSG00000090600	AC149585.1	-------------	protein_coding
chr10	72646158	72646447	290	139	23	52.21	5.97	MACS_peak_194	ENSMUST00000042699	21097097	21116391	1	upstream	-21250	ENSMUSG00000037542	Aldh8a1	aldehyde_dehydrogenase_8_family,_member_A1_Gene	protein_coding
chr14	27439406	27439696	291	93	27	64.89	5.13	MACS_peak_474	ENSMUST00000113046	135713767	135715548	1	upstream	-20953	ENSMUSG00000042525	4933428M09Rik	RIKEN_cDNA_4933428M09_gene_Gene	protein_coding
chr4	32103753	32104053	301	117	30	50.15	4.28	MACS_peak_1095	ENSMUST00000155268	34745296	34877922	1	upstream	-20545	ENSMUSG00000022836	Mylk	myosin,_light_polypeptide_kinase_Gene	protein_coding
chr14	78985526	78985847	322	171	25	53.01	4.42	MACS_peak_512	ENSMUST00000170521	3030002	3038762	1	upstream	-20213	ENSMUSG00000090487	RP24-211P18.1	-------------	protein_coding
chr3	25427127	25427847	721	499	82	77.03	4.35	MACS_peak_971	ENSMUST00000096794	121242274	121249519	-1	upstream	-19957	ENSMUSG00000072049	Vmn2r121	vomeronasal_2,_receptor_121_Gene	protein_coding
chrX	121267148	121267578	431	154	64	221.56	13.58	MACS_peak_1678	ENSMUST00000054742	41696839	41701266	-1	upstream	-19935	ENSMUSG00000042895	Abra	actin-binding_Rho_activating_protein_Gene	protein_coding
chr19	11428233	11428564	332	128	25	51.77	5.97	MACS_peak_816	ENSMUST00000061045	14503390	14515662	1	upstream	-19801	ENSMUSG00000044772	Sntn	sentan,_cilia_apical_structure_protein_Gene	protein_coding
chrX	53074976	53075314	339	110	50	201.11	16.42	MACS_peak_1584	ENSMUST00000171719	124016689	124028296	1	upstream	-19744	ENSMUSG00000049103	Ccr2	chemokine_(C-C_motif)_receptor_2_Gene	protein_coding
chr14	12368728	12369009	282	173	23	53.2	4.42	MACS_peak_456	ENSMUST00000096794	121242274	121249519	-1	upstream	-19569	ENSMUSG00000072049	Vmn2r121	vomeronasal_2,_receptor_121_Gene	protein_coding
chr11	45832795	45833050	256	123	21	50.94	4.85	MACS_peak_254	ENSMUST00000022744	7761011	7787575	1	upstream	-19483	ENSMUSG00000022144	Gdnf	glial_cell_line_derived_neurotrophic_factor_Gene	protein_coding
chr16	8555992	8556267	276	181	22	50.81	6.34	MACS_peak_619	ENSMUST00000103001	8325558	8331713	1	upstream	-19437	ENSMUSG00000035371	Ssx9	synovial_sarcoma,_X_breakpoint_9_Gene	protein_coding
chr14	24129839	24130144	306	92	24	51.01	5.07	MACS_peak_472	ENSMUST00000034487	7628231	7674968	1	upstream	-19378	ENSMUSG00000018620	Mmp20	matrix_metallopeptidase_20_(enamelysin)_Gene	protein_coding
chr5	7194803	7195289	487	231	49	95.17	10.75	MACS_peak_1175	ENSMUST00000135397	12269259	12278538	-1	upstream	-19266	ENSMUSG00000026767	Fam188a	family_with_sequence_similarity_188,_member_A_Gene	protein_coding
chr16	97409190	97409541	352	207	27	56.43	5.23	MACS_peak_689	ENSMUST00000170076	20556127	20557023	1	upstream	-19000	ENSMUSG00000091151	AC154379.1	vomeronasal_type-1_receptor_2	protein_coding
chr16	89525113	89525367	255	93	21	51.2	5.97	MACS_peak_686	ENSMUST00000063858	60669662	60686007	-1	upstream	-18755	ENSMUSG00000052143	Gm9869	predicted_gene_9869_Gene	protein_coding
chr1	38971361	38971639	279	188	22	50.08	5.97	MACS_peak_24	ENSMUST00000053990	37187269	37188253	1	upstream	-18566	ENSMUSG00000049018	Olfr368	olfactory_receptor_368_Gene	protein_coding
chr5	103503755	103504140	386	198	32	63.63	5.81	MACS_peak_1222	ENSMUST00000096794	121242274	121249519	-1	upstream	-18353	ENSMUSG00000072049	Vmn2r121	vomeronasal_2,_receptor_121_Gene	protein_coding
chr18	50334672	50335036	365	192	28	58.08	6.72	MACS_peak_783	ENSMUST00000022429	27457560	27476744	1	upstream	-18154	ENSMUSG00000021877	Arf4	ADP-ribosylation_factor_4_Gene	protein_coding
chr17	14357108	14357457	350	136	28	56.66	5.63	MACS_peak_698	ENSMUST00000096794	121242274	121249519	-1	upstream	-17629	ENSMUSG00000072049	Vmn2r121	vomeronasal_2,_receptor_121_Gene	protein_coding
chr3	25428681	25429463	783	223	71	154.5	6.47	MACS_peak_972	ENSMUST00000162785	11395995	11410636	-1	upstream	-17597	ENSMUSG00000024672	Ms4a7	membrane-spanning_4-domains,_subfamily_A,_member_7_Gene	protein_coding
chr15	12031667	12032036	370	159	32	50.03	4.22	MACS_peak_563	ENSMUST00000022264	12386046	13074555	1	upstream	-17318	ENSMUSG00000021745	Ptprg	protein_tyrosine_phosphatase,_receptor_type,_G_Gene	protein_coding
chr7	86789436	86789737	302	208	25	58.99	5.97	MACS_peak_1366	ENSMUST00000138987	8572995	8605726	1	upstream	-17003	ENSMUSG00000057880	Abat	4-aminobutyrate_aminotransferase_Gene	protein_coding
chr16	59231985	59232242	258	106	21	50.43	5.6	MACS_peak_661	ENSMUST00000056102	96813686	97392359	-1	upstream	-16831	ENSMUSG00000050272	Dscam	Down_syndrome_cell_adhesion_molecule_Gene	protein_coding
chr1	172922075	172922445	371	181	32	75.98	5.6	MACS_peak_117	ENSMUST00000056118	89507949	89508568	-1	upstream	-16545	ENSMUSG00000056706	Krtap7-1	keratin_associated_protein_7-1_Gene	protein_coding
chr11	107176747	107177160	414	248	34	55.56	5.52	MACS_peak_285	ENSMUST00000027249	38920722	38955005	-1	upstream	-16356	ENSMUSG00000026080	Chst10	carbohydrate_sulfotransferase_10_Gene	protein_coding
chr6	129882879	129883297	419	248	36	71.15	9.67	MACS_peak_1311	ENSMUST00000086854	103341373	103487405	-1	upstream	-16350	ENSMUSG00000046709	Mapk10	mitogen-activated_protein_kinase_10_Gene	protein_coding
chr16	27005229	27005521	293	89	23	51.48	4.85	MACS_peak_631	ENSMUST00000127325	50350978	50355626	1	upstream	-16306	ENSMUSG00000024507	Hsd17b4	hydroxysteroid_(17-beta)_dehydrogenase_4_Gene	protein_coding
chr16	35824144	35824464	321	154	27	55.08	6.02	MACS_peak_642	ENSMUST00000053218	14332238	14340838	-1	upstream	-16270	ENSMUSG00000048826	Dact2	dapper_homolog_2,_antagonist_of_beta-catenin_(xenopus)_Gene	protein_coding
chr3	25429831	25431108	1278	364	134	301.81	8.91	MACS_peak_973	ENSMUST00000122941	12047586	12115438	1	upstream	-15919	ENSMUSG00000022201	Zfr	zinc_finger_RNA_binding_protein_Gene	protein_coding
chr13	58727305	58727601	297	135	25	51.95	4.68	MACS_peak_400	ENSMUST00000035977	86805082	86843020	1	upstream	-15646	ENSMUSG00000046591	5730590G19Rik	RIKEN_cDNA_5730590G19_gene_Gene	protein_coding
chr14	120862600	120862959	360	144	28	52.43	5.5	MACS_peak_548	ENSMUST00000099657	59215511	59216441	-1	upstream	-15544	ENSMUSG00000074996	Olfr199	olfactory_receptor_199_Gene	protein_coding
chr4	11521697	11522055	359	144	28	59.46	5.23	MACS_peak_1084	ENSMUST00000159969	172890900	172906678	-1	upstream	-15397	ENSMUSG00000026656	Fcgr2b	Fc_receptor,_IgG,_low_affinity_IIb_Gene	protein_coding
chr15	82535751	82536062	312	86	24	51.72	4.48	MACS_peak_598	ENSMUST00000118060	129849145	129867668	-1	upstream	-15211	ENSMUSG00000030173	Klra5	killer_cell_lectin-like_receptor,_subfamily_A,_member_5_Gene	protein_coding
chrX	120580296	120580449	154	76	22	111.16	8.05	MACS_peak_1643	ENSMUST00000089832	26957322	26990060	-1	upstream	-15169	ENSMUSG00000068428	Gm606	predicted_gene_606_Gene	protein_coding
chr1	99573351	99573687	337	138	26	55.25	4.85	MACS_peak_77	ENSMUST00000148396	58683051	58712238	-1	upstream	-15067	ENSMUSG00000021553	Slc28a3	solute_carrier_family_28_(sodium-coupled_nucleoside_transporter),_member_3_Gene	protein_coding
chr12	114640448	114640693	246	99	21	53.6	5.6	MACS_peak_354	ENSMUST00000062117	120877666	120906412	1	upstream	-15066	ENSMUSG00000051615	Rap2a	RAS_related_protein_2a_Gene	protein_coding
chr18	64873088	64873489	402	206	31	63.45	6.34	MACS_peak_793	ENSMUST00000144499	11536522	11537928	1	upstream	-14825	ENSMUSG00000078773	Rad54b	RAD54_homolog_B_(S._cerevisiae)_Gene	protein_coding
chr10	49312711	49313028	318	190	24	50.34	7.46	MACS_peak_182	ENSMUST00000100380	82519564	82520929	-1	upstream	-14822	ENSMUSG00000075517	Cyp2d37-ps	cytochrome_P450,_family_2,_subfamily_d,_polypeptide_37,_pseudogene_Pseudogene	protein_coding
chr14	45292565	45292843	279	194	29	87.7	10.45	MACS_peak_487	ENSMUST00000149927	99540480	99558651	-1	upstream	-14700	ENSMUSG00000044768	D1Ertd622e	DNA_segment,_Chr_1,_ERATO_Doi_622,_expressed_Gene	protein_coding
chr11	72065650	72065949	300	179	24	54.59	5.23	MACS_peak_266	ENSMUST00000109715	114655095	114657149	1	upstream	-14647	ENSMUSG00000078993	Gm11029	predicted_gene_11029_Gene	protein_coding
chrX	121263788	121264676	889	501	160	433.41	21.24	MACS_peak_1677	ENSMUST00000105484	48819649	49298109	-1	upstream	-14602	ENSMUSG00000056073	Grik2	glutamate_receptor,_ionotropic,_kainate_2_(beta_2)_Gene	protein_coding
chr13	4559069	4559325	257	167	22	55.75	6.72	MACS_peak_360	ENSMUST00000096794	121242274	121249519	-1	upstream	-14269	ENSMUSG00000072049	Vmn2r121	vomeronasal_2,_receptor_121_Gene	protein_coding
chr4	11398866	11399230	365	226	34	80.73	6.62	MACS_peak_1083	ENSMUST00000021628	4573321	4585787	1	upstream	-14252	ENSMUSG00000021207	Akr1c21	aldo-keto_reductase_family_1,_member_C21_Gene	protein_coding
chrX	160230549	160230855	307	212	24	52.89	5.23	MACS_peak_1746	ENSMUST00000059914	11413105	11477831	1	upstream	-14239	ENSMUSG00000040720	1110037F02Rik	RIKEN_cDNA_1110037F02_gene_Gene	protein_coding
chr3	98542533	98542859	327	178	25	52.91	5.6	MACS_peak_1042	ENSMUST00000107021	98515030	98528499	-1	upstream	-14034	ENSMUSG00000063730	Hsd3b2	hydroxy-delta-5-steroid_dehydrogenase,_3_beta-_and_steroid_delta-isomerase_2_Gene	protein_coding
chrX	5060344	5060605	262	80	26	76.04	9.33	MACS_peak_1564	ENSMUST00000058404	5044022	5046383	-1	upstream	-13961	ENSMUSG00000044597	Mycs	myc-like_oncogene,_s-myc_protein_Gene	protein_coding
chr6	63192030	63192448	419	209	30	55.33	8.96	MACS_peak_1282	ENSMUST00000159319	63205870	63264065	1	upstream	-13840	ENSMUSG00000071424	Grid2	glutamate_receptor,_ionotropic,_delta_2_Gene	protein_coding
chr13	40397196	40397589	394	181	29	51.83	6.34	MACS_peak_387	ENSMUST00000167129	40097251	40383380	-1	upstream	-13816	ENSMUSG00000047094	Ofcc1	orofacial_cleft_1_candidate_1_Gene	protein_coding
chr6	92178734	92179113	380	185	29	57.42	5.11	MACS_peak_1298	ENSMUST00000014694	92136706	92164919	-1	upstream	-13815	ENSMUSG00000014550	Zfyve20	zinc_finger,_FYVE_domain_containing_20_Gene	protein_coding
chr14	45293486	45293651	166	82	45	159.49	7.1	MACS_peak_488	ENSMUST00000169583	45268879	45277032	-1	upstream	-13679	ENSMUSG00000079265	Gm8257	predicted_pseudogene_8257_Pseudogene	protein_coding
chr14	45290711	45291002	292	201	137	247.49	5.13	MACS_peak_486	ENSMUST00000025402	67247990	67386446	1	upstream	-13449	ENSMUSG00000024524	Gnal	guanine_nucleotide_binding_protein,_alpha_stimulating,_olfactory_type_Gene	protein_coding
chr3	25431319	25432229	911	255	113	209.37	5.8	MACS_peak_974	ENSMUST00000022853	10882087	10909905	1	upstream	-13321	ENSMUSG00000058914	C1qtnf3	C1q_and_tumor_necrosis_factor_related_protein_3_Gene	protein_coding
chr18	67234541	67234791	251	165	30	82.15	7.77	MACS_peak_797	ENSMUST00000167051	93478947	93530444	1	upstream	-13317	ENSMUSG00000056608	Chd9	chromodomain_helicase_DNA_binding_protein_9_Gene	protein_coding
chr13	24819688	24820014	327	110	30	67.02	4.65	MACS_peak_376	ENSMUST00000169941	41158471	41281264	-1	upstream	-13313	ENSMUSG00000025013	Tll2	tolloid-like_2_Gene	protein_coding
chr15	10868766	10869105	340	189	29	67.81	5.15	MACS_peak_561	ENSMUST00000161304	101841585	101862440	-1	upstream	-13313	ENSMUSG00000033083	Tbc1d4	TBC1_domain_family,_member_4_Gene	protein_coding
chr8	93465630	93465910	281	165	25	64.69	6.72	MACS_peak_1462	ENSMUST00000037655	148478550	148617599	-1	upstream	-13257	ENSMUSG00000028184	Lphn2	latrophilin_2_Gene	protein_coding
chr19	41294577	41295029	453	262	38	80.47	5.77	MACS_peak_834	ENSMUST00000113571	44740950	44873597	-1	upstream	-13253	ENSMUSG00000039153	Runx2	runt_related_transcription_factor_2_Gene	protein_coding
chr14	101875753	101876073	321	111	25	54.3	5.6	MACS_peak_531	ENSMUST00000040583	52976860	53072308	-1	upstream	-13208	ENSMUSG00000035181	Heatr5a	HEAT_repeat_containing_5A_Gene	protein_coding
chr3	148630856	148631110	255	125	23	56.16	5.2	MACS_peak_1072	ENSMUST00000021628	4573321	4585787	1	upstream	-12990	ENSMUSG00000021207	Akr1c21	aldo-keto_reductase_family_1,_member_C21_Gene	protein_coding
chr17	44886850	44887123	274	190	22	51.31	5.6	MACS_peak_712	ENSMUST00000163932	73583480	73687514	-1	upstream	-12915	ENSMUSG00000022105	Rb1	retinoblastoma_1_Gene	protein_coding
chr12	53085516	53086072	557	479	41	68.39	4.44	MACS_peak_327	ENSMUST00000025402	67247990	67386446	1	upstream	-12799	ENSMUSG00000024524	Gnal	guanine_nucleotide_binding_protein,_alpha_stimulating,_olfactory_type_Gene	protein_coding
chr1	171397179	171397589	411	158	30	52.67	5.97	MACS_peak_116	ENSMUST00000169583	45268879	45277032	-1	upstream	-12794	ENSMUSG00000079265	Gm8257	predicted_pseudogene_8257_Pseudogene	protein_coding
chr11	28843606	28844125	520	86	38	73.42	3.73	MACS_peak_244	ENSMUST00000042553	99512921	99522786	1	upstream	-12566	ENSMUSG00000037953	A4gnt	alpha-1,4-N-acetylglucosaminyltransferase_Gene	protein_coding
chr5	105352621	105353181	561	241	71	109.32	8.45	MACS_peak_1225	ENSMUST00000104916	23694232	23694810	1	upstream	-12409	ENSMUSG00000044424	Gm6472	predicted_pseudogene_6472_Pseudogene	protein_coding
chr13	4560331	4560904	574	326	234	1075.78	22.79	MACS_peak_361	ENSMUST00000028103	49643208	49804369	1	upstream	-12355	ENSMUSG00000026765	Lypd6b	LY6/PLAUR_domain_containing_6B_Gene	protein_coding
chr14	73700429	73700688	260	109	23	60.13	5.6	MACS_peak_507	ENSMUST00000171109	11997729	12104130	1	upstream	-12199	ENSMUSG00000040957	Cables1	CDK5_and_Abl_enzyme_substrate_1_Gene	protein_coding
chr18	67235191	67235590	400	176	49	54.06	6.94	MACS_peak_798	ENSMUST00000167842	10429857	10460457	-1	upstream	-11927	ENSMUSG00000022249	Ttc23l	tetratricopeptide_repeat_domain_23-like_Gene	protein_coding
chr14	45289826	45290183	358	92	98	194.88	9.34	MACS_peak_485	ENSMUST00000074161	129563164	129564111	-1	upstream	-11587	ENSMUSG00000057264	Olfr824	olfactory_receptor_824_Gene	protein_coding
chr3	25432346	25433287	942	684	93	186.18	8.55	MACS_peak_975	ENSMUST00000041676	13165499	13181391	1	upstream	-11480	ENSMUSG00000037346	Hrh4	histamine_receptor_H4_Gene	protein_coding
chr9	99500355	99500714	360	208	26	50.18	5.97	MACS_peak_1542	ENSMUST00000171714	120335008	120336090	-1	upstream	-11351	ENSMUSG00000091821	BX679668.1	Testis-specific_protein	protein_coding
chr19	23681823	23682136	314	232	26	60.86	4.85	MACS_peak_825	ENSMUST00000038551	88929464	88987705	1	upstream	-11331	ENSMUSG00000034709	Klraq1	KLRAQ_motif_containing_1_Gene	protein_coding
chr2	49630853	49631200	348	111	28	54.76	4.78	MACS_peak_865	ENSMUST00000167588	127316919	127358602	1	upstream	-11301	ENSMUSG00000036913	Trim67	tripartite_motif-containing_67_Gene	protein_coding
chr18	11985530	11985810	281	102	25	54.56	4.59	MACS_peak_761	ENSMUST00000099170	28791539	28825646	1	upstream	-11257	ENSMUSG00000074655	Gm1527	predicted_gene_1527_Gene	protein_coding
chr3	45770333	45770640	308	90	25	57.46	5.23	MACS_peak_1011	ENSMUST00000125409	101594233	101597010	1	upstream	-11221	ENSMUSG00000034931	Dhx8	DEAH_(Asp-Glu-Ala-His)_box_polypeptide_8_Gene	protein_coding
chr8	26695353	26695736	384	204	29	52.21	4.85	MACS_peak_1409	ENSMUST00000142029	126921028	126925053	1	upstream	-11210	ENSMUSG00000042380	BC003266	cDNA_sequence_BC003266_Gene	protein_coding
chr7	137509967	137510279	313	158	24	51.49	5.6	MACS_peak_1388	ENSMUST00000155466	99207478	99616791	-1	upstream	-11168	ENSMUSG00000030068	Eif4e3	eukaryotic_translation_initiation_factor_4E_member_3_Gene	protein_coding
chr5	46793517	46793836	320	216	28	61.75	4.78	MACS_peak_1197	ENSMUST00000042498	95304343	95342263	-1	upstream	-11158	ENSMUSG00000034088	Hdlbp	high_density_lipoprotein_(HDL)_binding_protein_Gene	protein_coding
chr2	122223406	122223782	377	205	33	79.45	6.34	MACS_peak_911	ENSMUST00000121720	100379515	100381979	-1	upstream	-11054	ENSMUSG00000082229	Nap1l2	nucleosome_assembly_protein_1-like_2_Gene	protein_coding
chr15	10472384	10472672	289	141	24	51.47	6.2	MACS_peak_560	ENSMUST00000074555	37885811	37889947	1	upstream	-10986	ENSMUSG00000060017	Olfr121	olfactory_receptor_121_Gene	protein_coding
chr16	38697794	38698102	309	90	25	56.13	6.26	MACS_peak_646	ENSMUST00000171714	120335008	120336090	-1	upstream	-10857	ENSMUSG00000091821	BX679668.1	Testis-specific_protein	protein_coding
chr10	129575698	129576006	309	137	24	52.42	4.85	MACS_peak_225	ENSMUST00000164772	35653896	35792445	-1	upstream	-10829	ENSMUSG00000045083	Lingo2	leucine_rich_repeat_and_Ig_domain_containing_2_Gene	protein_coding
chr3	25433443	25435652	2210	1322	349	511.61	5.98	MACS_peak_976	ENSMUST00000165260	8996178	8996459	-1	upstream	-10817	ENSMUSG00000090530	AC165274.1	-------------	protein_coding
chr18	13154019	13154406	388	209	33	76.5	6.34	MACS_peak_762	ENSMUST00000163392	13116723	13135745	1	upstream	-10665	ENSMUSG00000033111	3830406C13Rik	RIKEN_cDNA_3830406C13_gene_Gene	protein_coding
chr4	98316971	98317339	369	176	29	61.81	6.72	MACS_peak_1129	ENSMUST00000065911	53896823	54249742	1	upstream	-10618	ENSMUSG00000061603	Akap6	A_kinase_(PRKA)_anchor_protein_6_Gene	protein_coding
chrX	120347441	120347596	156	77	46	114.23	4.87	MACS_peak_1642	ENSMUST00000165655	11791785	11901324	1	upstream	-10445	ENSMUSG00000041238	Rbbp8	retinoblastoma_binding_protein_8_Gene	protein_coding
chr5	105354337	105354828	492	260	122	295.94	15.56	MACS_peak_1226	ENSMUST00000166877	122614858	123182258	-1	upstream	-10334	ENSMUSG00000051910	Sox6	SRY-box_containing_gene_6_Gene	protein_coding
chr17	88918133	88918474	342	188	26	53.02	5.52	MACS_peak_744	ENSMUST00000055064	106985974	106998639	1	upstream	-10330	ENSMUSG00000042861	Kcna10	potassium_voltage-gated_channel,_shaker-related_subfamily,_member_10_Gene	protein_coding
chr8	127305618	127306088	471	269	42	50.21	3.91	MACS_peak_1474	ENSMUST00000099170	28791539	28825646	1	upstream	-10108	ENSMUSG00000074655	Gm1527	predicted_gene_1527_Gene	protein_coding
chr3	28780282	28780569	288	163	115	438.37	15.52	MACS_peak_1000	ENSMUST00000115216	27099346	27286771	1	upstream	-9999	ENSMUSG00000079640	Gm11161	predicted_gene_11161_Gene	protein_coding
chr11	101583012	101583456	445	327	37	70.41	4.72	MACS_peak_282	ENSMUST00000030568	17080099	17236086	1	upstream	-9587	ENSMUSG00000028780	Sema3c	sema_domain,_immunoglobulin_domain_(Ig),_short_basic_domain,_secreted,_(semaphorin)_3C_Gene	protein_coding
chr4	126909818	126910232	415	259	35	58.17	5.15	MACS_peak_1144	ENSMUST00000122229	105185141	105197185	-1	upstream	-9573	ENSMUSG00000072849	Serpina1e	serine_(or_cysteine)_peptidase_inhibitor,_clade_A,_member_1E_Gene	protein_coding
chr6	99627959	99628281	323	228	26	51.2	4.75	MACS_peak_1301	ENSMUST00000089394	61757294	61859532	1	upstream	-9495	ENSMUSG00000048279	Sacs	sacsin_Gene	protein_coding
chr1	95353421	95353764	344	173	26	53.65	5.97	MACS_peak_73	ENSMUST00000164577	90229401	90264823	-1	upstream	-9487	ENSMUSG00000022983	Scaf4	SR-related_CTD-associated_factor_4_Gene	protein_coding
chr11	3014773	3015120	348	134	34	93.39	7.46	MACS_peak_226	ENSMUST00000130718	24024258	24034117	1	upstream	-9472	ENSMUSG00000031540	Myst3	MYST_histone_acetyltransferase_(monocytic_leukemia)_3_Gene	protein_coding
chrX	100393033	100393232	200	80	24	87.04	8.21	MACS_peak_1606	ENSMUST00000061437	179906190	179910991	1	upstream	-9365	ENSMUSG00000039041	Adrm1	adhesion_regulating_molecule_1_Gene	protein_coding
chr17	37874825	37875242	418	155	40	72.08	7.98	MACS_peak_710	ENSMUST00000162964	94064019	94100577	-1	upstream	-9360	ENSMUSG00000070686	C87414	expressed_sequence_C87414_Gene	protein_coding
chr11	65190281	65190588	308	207	26	62.42	5.23	MACS_peak_262	ENSMUST00000099170	28791539	28825646	1	upstream	-9343	ENSMUSG00000074655	Gm1527	predicted_gene_1527_Gene	protein_coding
chrX	120346947	120347266	320	92	54	84.56	7.78	MACS_peak_1641	ENSMUST00000162537	103710912	103746031	-1	upstream	-9309	ENSMUSG00000033004	Mycbp2	MYC_binding_protein_2_Gene	protein_coding
chr4	35803274	35803578	305	203	24	53.37	4.85	MACS_peak_1098	ENSMUST00000063030	176047222	176048145	-1	upstream	-8636	ENSMUSG00000046486	Olfr231	olfactory_receptor_231_Gene	protein_coding
chr16	9007276	9007603	328	196	35	63.18	7.05	MACS_peak_620	ENSMUST00000018476	34805251	35085561	-1	upstream	-8266	ENSMUSG00000022329	Stk3	serine/threonine_kinase_3_(Ste20,_yeast_homolog)_Gene	protein_coding
chr14	13106058	13106385	328	128	26	57.37	5.23	MACS_peak_457	ENSMUST00000091218	113523861	113525267	1	upstream	-8236	ENSMUSG00000069056	Slc38a9	solute_carrier_family_38,_member_9_Gene	protein_coding
chr12	53886205	53886761	557	371	47	70.98	4.14	MACS_peak_328	ENSMUST00000170559	55694313	55699027	1	upstream	-8196	ENSMUSG00000058569	Tmed9	transmembrane_emp24_protein_transport_domain_containing_9_Gene	protein_coding
chr2	75604696	75605085	390	167	36	71.15	5.27	MACS_peak_878	ENSMUST00000055868	59361125	59362042	-1	upstream	-8170	ENSMUSG00000045504	Olfr209	olfactory_receptor_209_Gene	protein_coding
chr18	11781340	11781768	429	161	35	75.89	4.85	MACS_peak_760	ENSMUST00000033918	55635684	55673189	1	upstream	-7955	ENSMUSG00000031519	Asb5	ankyrin_repeat_and_SOCs_box-containing_5_Gene	protein_coding
chr4	114796094	114796431	338	204	29	69.61	5.6	MACS_peak_1136	ENSMUST00000075838	31943251	32023896	1	upstream	-7857	ENSMUSG00000052595	A1cf	APOBEC1_complementation_factor_Gene	protein_coding
chr7	123192592	123192879	288	197	23	52.7	4.85	MACS_peak_1380	ENSMUST00000073713	51443606	51447822	1	upstream	-7746	ENSMUSG00000063713	Klk1b24	kallikrein_1-related_peptidase_b24_Gene	protein_coding
chr3	106975644	106975963	320	178	27	64.29	5.97	MACS_peak_1050	ENSMUST00000023191	5008823	5013620	-1	upstream	-7688	ENSMUSG00000022540	Rogdi	rogdi_homolog_(Drosophila)_Gene	protein_coding
chr3	28781431	28782004	574	101	51	104.49	7.54	MACS_peak_1001	ENSMUST00000114240	75859039	76022515	-1	upstream	-7665	ENSMUSG00000022876	Samsn1	SAM_domain,_SH3_domain_and_nuclear_localization_signals,_1_Gene	protein_coding
chr1	27089347	27089719	373	143	27	51.83	5.97	MACS_peak_13	ENSMUST00000161361	127770096	127809678	-1	upstream	-7626	ENSMUSG00000026344	Lypd1	Ly6/Plaur_domain_containing_1_Gene	protein_coding
chr4	12824064	12824380	317	234	26	60.09	4.48	MACS_peak_1085	ENSMUST00000072804	122614858	123138600	-1	upstream	-7601	ENSMUSG00000051910	Sox6	SRY-box_containing_gene_6_Gene	protein_coding
chr4	145270123	145270519	397	298	52	109.27	5.68	MACS_peak_1153	ENSMUST00000166899	103734435	103735934	1	upstream	-7452	ENSMUSG00000091838	AC142450.1	-------------	protein_coding
chr5	17070512	17070818	307	224	24	52.89	4.48	MACS_peak_1184	ENSMUST00000022235	106233773	106238213	1	upstream	-7441	ENSMUSG00000021721	Htr1a	5-hydroxytryptamine_(serotonin)_receptor_1A_Gene	protein_coding
chr12	105206758	105207083	326	169	26	50.5	5.09	MACS_peak_351	ENSMUST00000141803	53424705	53430139	-1	upstream	-7350	ENSMUSG00000032030	Cul5	cullin_5_Gene	protein_coding
chr14	61747799	61748107	309	110	24	52.42	5.23	MACS_peak_500	ENSMUST00000098290	8068640	8166188	-1	upstream	-7319	ENSMUSG00000041261	Car8	carbonic_anhydrase_8_Gene	protein_coding
chr16	90274310	90274629	320	233	26	59.34	5.97	MACS_peak_687	ENSMUST00000079163	109424558	109435455	-1	upstream	-7036	ENSMUSG00000067010	Vmn2r10	vomeronasal_2,_receptor_10_Gene	protein_coding
chr8	24014786	24015110	325	129	25	53.37	5.23	MACS_peak_1407	ENSMUST00000048788	44724414	44737397	1	upstream	-7023	ENSMUSG00000036208	BC027231	cDNA_sequence_BC027231_Gene	protein_coding
chr5	105356230	105357676	1447	854	693	1560.31	8.9	MACS_peak_1227	ENSMUST00000134901	98185662	98205894	1	upstream	-7013	ENSMUSG00000061859	Inadl	InaD-like_(Drosophila)_Gene	protein_coding
chr7	89101186	89101545	360	197	28	59.23	6.72	MACS_peak_1367	ENSMUST00000019333	44332466	44379022	1	upstream	-6849	ENSMUSG00000019189	Rnf145	ring_finger_protein_145_Gene	protein_coding
chr2	179896825	179897243	419	159	38	62.09	4.78	MACS_peak_946	ENSMUST00000124353	19462849	19726781	-1	upstream	-6770	ENSMUSG00000058317	Ube2e2	ubiquitin-conjugating_enzyme_E2E_2_(UBC4/5_homolog,_yeast)_Gene	protein_coding
chr5	94109937	94110319	383	176	35	51.81	4.96	MACS_peak_1220	ENSMUST00000114763	37776959	37836600	1	upstream	-6768	ENSMUSG00000022816	Fstl1	follistatin-like_1_Gene	protein_coding
chr3	28782196	28782478	283	201	25	64.12	8.58	MACS_peak_1002	ENSMUST00000063858	60669662	60686007	-1	upstream	-6723	ENSMUSG00000052143	Gm9869	predicted_gene_9869_Gene	protein_coding
chr14	103755340	103755690	351	149	33	86.94	6.72	MACS_peak_534	ENSMUST00000105735	145658647	145696012	-1	upstream	-6568	ENSMUSG00000056300	Gm13247	predicted_gene_13247_Gene	protein_coding
chr7	126874139	126874839	701	225	101	157.15	9.49	MACS_peak_1383	ENSMUST00000165081	51075863	51079571	-1	upstream	-6552	ENSMUSG00000059334	Zfp36l3	zinc_finger_protein_36,_C3H_type-like_3_Gene	protein_coding
chr8	69898128	69898411	284	133	35	85.89	7.85	MACS_peak_1445	ENSMUST00000064910	137683599	137700453	1	upstream	-6545	ENSMUSG00000030224	Strap	serine/threonine_kinase_receptor_associated_protein_Gene	protein_coding
chr14	51341538	51342083	546	241	103	436.42	17.93	MACS_peak_493	ENSMUST00000162258	155712855	155736340	-1	upstream	-6531	ENSMUSG00000005882	Uqcc	ubiquinol-cytochrome_c_reductase_complex_chaperone,_CBP3_homolog_(yeast)_Gene	protein_coding
chr7	27924721	27924947	227	135	50	99.79	6.35	MACS_peak_1335	ENSMUST00000054333	139824747	139826850	1	upstream	-6501	ENSMUSG00000051480	A130050O07Rik	RIKEN_cDNA_A130050O07_gene_Gene	protein_coding
chr8	69897870	69898018	149	74	20	94.06	7.08	MACS_peak_1444	ENSMUST00000113654	30093235	30119305	1	upstream	-6470	ENSMUSG00000007476	Lrrc8a	leucine_rich_repeat_containing_8A_Gene	protein_coding
chr10	108536194	108536566	373	171	29	60.87	4.48	MACS_peak_213	ENSMUST00000008802	7218346	7412572	1	upstream	-6388	ENSMUSG00000008658	Rbfox1	RNA_binding_protein,_fox-1_homolog_(C._elegans)_1_Gene	protein_coding
chr3	25436265	25437217	953	278	117	151.97	6.18	MACS_peak_977	ENSMUST00000137884	49072145	49221472	1	upstream	-6362	ENSMUSG00000063446	E130309F12Rik	RIKEN_cDNA_E130309F12_gene_Gene	protein_coding
chr2	83202754	83203051	298	141	24	55.08	5.23	MACS_peak_884	ENSMUST00000020078	57786214	57887439	1	upstream	-6350	ENSMUSG00000019920	Lims1	LIM_and_senescent_cell_antigen-like_domains_1_Gene	protein_coding
chr1	176056781	176057178	398	197	31	64.37	5.6	MACS_peak_120	ENSMUST00000155214	145867230	145921424	1	upstream	-6271	ENSMUSG00000037143	4930529M08Rik	RIKEN_cDNA_4930529M08_gene_Gene	protein_coding
chr14	19269891	19270242	352	260	29	61.13	5.23	MACS_peak_462	ENSMUST00000044352	73637344	73681200	1	upstream	-6112	ENSMUSG00000034501	1810048J11Rik	RIKEN_cDNA_1810048J11_gene_Gene	protein_coding
chr10	20248036	20248433	398	231	33	58.72	4.78	MACS_peak_154	ENSMUST00000157030	36757707	37049466	-1	upstream	-6016	ENSMUSG00000049336	Odz2	odd_Oz/ten-m_homolog_2_(Drosophila)_Gene	protein_coding
chr13	33769905	33770072	168	83	40	63.28	3.99	MACS_peak_383	ENSMUST00000090473	115952572	115956402	-1	upstream	-5928	ENSMUSG00000068696	Gpr88	G-protein_coupled_receptor_88_Gene	protein_coding
chr9	19233780	19234053	274	165	23	56.28	4.85	MACS_peak_1483	ENSMUST00000094946	26409114	26415831	-1	upstream	-5735	ENSMUSG00000073116	Gm10471	predicted_gene_10471_Gene	protein_coding
chr6	26418761	26419117	357	151	27	55.3	5.23	MACS_peak_1254	ENSMUST00000160747	65643037	65645719	-1	upstream	-5719	ENSMUSG00000040524	Zfp609	zinc_finger_protein_609_Gene	protein_coding
chr11	35019609	35020044	436	250	33	58.03	5.55	MACS_peak_246	ENSMUST00000092569	102546000	102559096	-1	upstream	-5651	ENSMUSG00000020925	Ccdc43	coiled-coil_domain_containing_43_Gene	protein_coding
chr15	35093827	35094078	252	93	21	51.99	7.09	MACS_peak_573	ENSMUST00000151431	17082110	17132917	1	upstream	-5578	ENSMUSG00000078970	Wdr92	WD_repeat_domain_92_Gene	protein_coding
chr1	20840986	20841335	350	200	28	61.61	5.97	MACS_peak_9	ENSMUST00000168576	146140509	146140622	1	upstream	-5525	ENSMUSG00000090911	AC153574.1	-------------	protein_coding
chr13	113515625	113515940	316	168	24	50.8	5.23	MACS_peak_444	ENSMUST00000089542	44218227	44221937	1	upstream	-5514	ENSMUSG00000068284	Gm608	predicted_gene_608_Gene	protein_coding
chr13	55686117	55686428	312	90	24	51.47	4.84	MACS_peak_398	ENSMUST00000010941	17938940	17980585	-1	upstream	-5469	ENSMUSG00000010797	Wnt2	wingless-related_MMTV_integration_site_2_Gene	protein_coding
chr16	59370212	59370486	275	124	23	56.01	5.23	MACS_peak_664	ENSMUST00000129693	39360940	39365564	1	upstream	-5360	ENSMUSG00000019842	Traf3ip2	TRAF3_interacting_protein_2_Gene	protein_coding
chr3	83446894	83447261	368	138	29	60.82	5.15	MACS_peak_1036	ENSMUST00000091090	88783633	88784967	-1	upstream	-5351	ENSMUSG00000021041	2700073G19Rik	RIKEN_cDNA_2700073G19_gene_Gene	protein_coding
chrX	51139336	51139620	285	111	34	116.32	11.57	MACS_peak_1576	ENSMUST00000066157	125330825	125333617	1	upstream	-4998	ENSMUSG00000053615	Gm9913	predicted_gene_9913_Gene	protein_coding
chr8	55627729	55628152	424	193	43	119.52	13.06	MACS_peak_1434	ENSMUST00000020970	27127618	27141317	-1	upstream	-4963	ENSMUSG00000020641	Rsad2	radical_S-adenosyl_methionine_domain_containing_2_Gene	protein_coding
chr4	145028717	145028999	283	150	23	53.95	5.97	MACS_peak_1152	ENSMUST00000077451	80022521	80080314	1	upstream	-4937	ENSMUSG00000017686	Rhot1	ras_homolog_gene_family,_member_T1_Gene	protein_coding
chr6	148570694	148570929	236	150	20	51.18	5.23	MACS_peak_1325	ENSMUST00000132896	123259754	123279433	-1	upstream	-4675	ENSMUSG00000027977	Ndst3	N-deacetylase/N-sulfotransferase_(heparan_glucosaminyl)_3_Gene	protein_coding
chr19	31935394	31935682	289	131	23	52.46	5.23	MACS_peak_831	ENSMUST00000060899	21168721	21207214	-1	upstream	-4620	ENSMUSG00000044968	Napepld	N-acyl_phosphatidylethanolamine_phospholipase_D_Gene	protein_coding
chr7	51435860	51436254	395	202	30	60.46	8.96	MACS_peak_1342	ENSMUST00000165217	129001512	129035638	-1	upstream	-4534	ENSMUSG00000028024	Enpep	glutamyl_aminopeptidase_Gene	protein_coding
chr16	5021308	5021693	386	219	29	57.93	6.34	MACS_peak_616	ENSMUST00000054229	86668724	86693332	1	upstream	-4389	ENSMUSG00000047129	1700113H08Rik	RIKEN_cDNA_1700113H08_gene_Gene	protein_coding
chr16	76030180	76030566	387	89	36	74.93	5.1	MACS_peak_682	ENSMUST00000171714	120335008	120336090	-1	upstream	-4384	ENSMUSG00000091821	BX679668.1	Testis-specific_protein	protein_coding
chr8	70788817	70789193	377	156	28	55.4	5.23	MACS_peak_1446	ENSMUST00000159854	37807098	37809154	1	upstream	-4383	ENSMUSG00000050248	Evc2	Ellis_van_Creveld_syndrome_2_homolog_(human)_Gene	protein_coding
chr1	127817304	127817696	393	161	29	55.23	5.52	MACS_peak_87	ENSMUST00000054080	148869557	148894989	-1	upstream	-4368	ENSMUSG00000039985	Fam60a	family_with_sequence_similarity_60,_member_A_Gene	protein_coding
chr7	123146201	123146578	378	165	27	50.8	5.23	MACS_peak_1379	ENSMUST00000043336	97484261	97564171	-1	upstream	-4340	ENSMUSG00000040710	St8sia4	ST8_alpha-N-acetyl-neuraminide_alpha-2,8-sialyltransferase_4_Gene	protein_coding
chr13	94210872	94211138	267	117	23	58.17	6.34	MACS_peak_426	ENSMUST00000141587	10427132	10429354	-1	upstream	-4286	ENSMUSG00000050908	Fam18a	family_with_sequence_similarity_18,_member_A_Gene	protein_coding
chr14	76379881	76380208	328	233	25	52.68	4.48	MACS_peak_509	ENSMUST00000160636	57748675	57755516	1	upstream	-4269	ENSMUSG00000038039	Gcc2	GRIP_and_coiled-coil_domain_containing_2_Gene	protein_coding
chr8	103726983	103727236	254	133	21	51.46	5.6	MACS_peak_1468	ENSMUST00000145741	63389658	63401757	-1	upstream	-4199	ENSMUSG00000004319	Clcn3	chloride_channel_3_Gene	protein_coding
chr3	25437500	25438503	1004	650	133	308.17	7.46	MACS_peak_978	ENSMUST00000015333	4550840	4593381	1	upstream	-4196	ENSMUSG00000015189	Casd1	CAS1_domain_containing_1_Gene	protein_coding
chr13	106226332	106226651	320	210	26	59.34	6.72	MACS_peak_437	ENSMUST00000030281	109015678	109059171	1	upstream	-4189	ENSMUSG00000028552	Eps15	epidermal_growth_factor_receptor_pathway_substrate_15_Gene	protein_coding
chr9	53437489	53437856	368	156	32	53.89	4.1	MACS_peak_1506	ENSMUST00000112475	124719887	124729745	-1	upstream	-4161	ENSMUSG00000030125	Lrrc23	leucine_rich_repeat_containing_23_Gene	protein_coding
chr4	8173507	8173872	366	176	28	52.43	5.24	MACS_peak_1082	ENSMUST00000027131	46864389	46910891	-1	upstream	-3950	ENSMUSG00000025986	Slc39a10	solute_carrier_family_39_(zinc_transporter),_member_10_Gene	protein_coding
chr19	37315184	37315558	375	185	31	56.81	5.5	MACS_peak_833	ENSMUST00000065469	30775399	30776806	-1	upstream	-3920	ENSMUSG00000053185	Gm9898	predicted_gene_9898_Gene	protein_coding
chr5	109442491	109442911	421	221	39	98.36	12.69	MACS_peak_1233	ENSMUST00000136677	108193781	108228565	-1	upstream	-3892	ENSMUSG00000011831	Evi5	ecotropic_viral_integration_site_5_Gene	protein_coding
chr16	44717391	44717750	360	183	27	54.63	5.6	MACS_peak_651	ENSMUST00000066437	78480828	78488814	-1	upstream	-3643	ENSMUSG00000045655	AU021034	expressed_sequence_AU021034_Gene	protein_coding
chr4	98178649	98178947	299	147	23	50.07	5.23	MACS_peak_1128	ENSMUST00000167341	75864878	75928383	1	upstream	-3642	ENSMUSG00000071042	Rasgrp3	RAS,_guanyl_releasing_protein_3_Gene	protein_coding
chr2	101872850	101873355	506	301	44	52.69	4.28	MACS_peak_896	ENSMUST00000060397	84218793	84369281	1	upstream	-3480	ENSMUSG00000020037	Rfx4	regulatory_factor_X,_4_(influences_HLA_class_II_expression)_Gene	protein_coding
chr11	44325617	44325869	253	162	21	51.72	5.97	MACS_peak_253	ENSMUST00000144480	181610649	181616956	1	upstream	-3428	ENSMUSG00000038936	Sccpdh	saccharopine_dehydrogenase_(putative)_Gene	protein_coding
chr2	6386266	6386670	405	191	36	82.23	5.71	MACS_peak_841	ENSMUST00000138956	96017790	96026765	1	upstream	-3404	ENSMUSG00000038756	Ttll6	tubulin_tyrosine_ligase-like_family,_member_6_Gene	protein_coding
chr14	19733551	19733941	391	240	29	56.83	5.97	MACS_peak_463	ENSMUST00000165345	120142811	120143278	-1	upstream	-3385	ENSMUSG00000092115	BX005170.1	-------------	protein_coding
chr16	37770191	37770596	406	195	31	62.55	5.6	MACS_peak_644	ENSMUST00000136872	90687312	90706967	1	upstream	-3374	ENSMUSG00000027282	Mtch2	mitochondrial_carrier_homolog_2_(C._elegans)_Gene	protein_coding
chr1	135491046	135491286	241	149	22	60.33	7.84	MACS_peak_90	ENSMUST00000163073	6593686	6610876	1	upstream	-3261	ENSMUSG00000022148	Fyb	FYN_binding_protein_Gene	protein_coding
chr9	60692730	60693071	342	195	27	58.77	5.6	MACS_peak_1514	ENSMUST00000165081	51075863	51079571	-1	upstream	-3236	ENSMUSG00000059334	Zfp36l3	zinc_finger_protein_36,_C3H_type-like_3_Gene	protein_coding
chr16	37220463	37220790	328	192	26	57.37	4.85	MACS_peak_643	ENSMUST00000143276	114649788	114700768	1	upstream	-3152	ENSMUSG00000042010	Acacb	acetyl-Coenzyme_A_carboxylase_beta_Gene	protein_coding
chr4	58944279	58944671	393	213	28	52.04	7.09	MACS_peak_1107	ENSMUST00000141775	69972803	69990367	-1	upstream	-2884	ENSMUSG00000032224	Fam81a	family_with_sequence_similarity_81,_member_A_Gene	protein_coding
chr4	145702580	145703153	574	279	71	63.12	4.68	MACS_peak_1155	ENSMUST00000105733	145727747	145749016	-1	upstream	-2493	ENSMUSG00000070605	2610036A22Rik	RIKEN_cDNA_2610036A22_gene_Gene	protein_coding
chrX	51086123	51086492	370	282	53	162.76	10	MACS_peak_1573	ENSMUST00000165081	51075863	51079571	-1	upstream	-2461	ENSMUSG00000059334	Zfp36l3	zinc_finger_protein_36,_C3H_type-like_3_Gene	protein_coding
chr6	137677054	137677353	300	125	24	54.59	5.23	MACS_peak_1317	ENSMUST00000080253	23190940	23191998	1	upstream	-2166	ENSMUSG00000057799	Vmn1r216	vomeronasal_1_receptor_216_Gene	protein_coding
chr2	155742871	155743216	346	196	26	53.2	5.6	MACS_peak_937	ENSMUST00000153381	39612450	39615602	-1	upstream	-2135	ENSMUSG00000048234	Rnf149	ring_finger_protein_149_Gene	protein_coding
chr1	139818246	139818529	284	189	23	53.7	4.48	MACS_peak_94	ENSMUST00000135922	141668097	141674026	-1	upstream	-2123	ENSMUSG00000040606	9030409G11Rik	RIKEN_cDNA_9030409G11_gene_Gene	protein_coding
chr2	30086765	30087227	463	197	47	58.35	7.74	MACS_peak_858	ENSMUST00000116238	61731852	61842656	-1	upstream	-2040	ENSMUSG00000037012	Hk1	hexokinase_1_Gene	protein_coding
chr16	7211958	7212280	323	161	27	63.51	5.97	MACS_peak_618	ENSMUST00000159294	13424434	13513832	1	upstream	-1989	ENSMUSG00000031925	Maml2	mastermind_like_2_(Drosophila)_Gene	protein_coding
chr4	49065783	49066044	262	89	22	54.4	4.85	MACS_peak_1105	ENSMUST00000128714	104026169	104029349	1	upstream	-1950	ENSMUSG00000090150	Acad11	acyl-Coenzyme_A_dehydrogenase_family,_member_11_Gene	protein_coding
chr10	57779864	57780116	253	168	21	51.72	5.6	MACS_peak_189	ENSMUST00000133329	92260840	92422212	-1	upstream	-1931	ENSMUSG00000061533	4930534B04Rik	RIKEN_cDNA_4930534B04_gene_Gene	protein_coding
chr9	90122752	90123175	424	186	32	63.07	6.34	MACS_peak_1540	ENSMUST00000084046	19933242	19958788	-1	upstream	-1913	ENSMUSG00000074449	Gm15319	predicted_gene_15319_Gene	protein_coding
chr2	145860959	145861315	357	197	28	59.93	5.97	MACS_peak_926	ENSMUST00000145531	133711816	133712836	-1	upstream	-1901	ENSMUSG00000037443	Ccdc21	coiled-coil_domain_containing_21_Gene	protein_coding
chr12	73631232	73631530	299	126	24	54.83	4.48	MACS_peak_336	ENSMUST00000078001	25453031	25457069	-1	upstream	-1876	ENSMUSG00000062773	Tex101	testis_expressed_gene_101_Gene	protein_coding
chr11	37055482	37055862	381	204	28	50.19	6.72	MACS_peak_249	ENSMUST00000026265	59169773	59201315	-1	upstream	-1850	ENSMUSG00000025235	Bbs4	Bardet-Biedl_syndrome_4_(human)_Gene	protein_coding
chr3	115962330	115962557	228	99	20	51.44	5.43	MACS_peak_1052	ENSMUST00000165345	120142811	120143278	-1	upstream	-1773	ENSMUSG00000092115	BX005170.1	-------------	protein_coding
chr3	25439028	25439372	345	166	32	75.17	5.51	MACS_peak_979	ENSMUST00000171714	120335008	120336090	-1	upstream	-1715	ENSMUSG00000091821	BX679668.1	Testis-specific_protein	protein_coding
chr15	95915864	95916166	303	179	26	56.14	4.41	MACS_peak_605	ENSMUST00000128797	94225165	94295849	-1	upstream	-1557	ENSMUSG00000022449	Adamts20	a_disintegrin-like_and_metallopeptidase_(reprolysin_type)_with_thrombospondin_type_1_motif,_20_Gene	protein_coding
chr6	60726902	60727327	426	239	34	71.85	7.46	MACS_peak_1280	ENSMUST00000033479	43620990	43624068	1	upstream	-1557	ENSMUSG00000036279	Zbtb20	zinc_finger_and_BTB_domain_containing_20_Gene	protein_coding
chr5	26421566	26422367	802	222	82	82.7	5.82	MACS_peak_1189	ENSMUST00000167714	86475013	86581206	-1	upstream	-1437	ENSMUSG00000032418	Me1	malic_enzyme_1,_NADP(+)-dependent,_cytosolic_Gene	protein_coding
chr9	65651438	65651717	280	190	25	64.97	5.6	MACS_peak_1518	ENSMUST00000107486	73510791	73531195	1	upstream	-1426	ENSMUSG00000078677	Gm10974	predicted_gene_10974_Gene	protein_coding
chr11	102564747	102565065	319	226	26	59.59	4.85	MACS_peak_283	ENSMUST00000147234	156108367	156118264	1	upstream	-1392	ENSMUSG00000038116	Phf20	PHD_finger_protein_20_Gene	protein_coding
chr18	57834823	57835121	299	92	24	53.8	4.42	MACS_peak_787	ENSMUST00000020190	23571268	23589649	1	upstream	-1384	ENSMUSG00000020010	Vnn3	vanin_3_Gene	protein_coding
chr18	46095062	46095393	332	202	25	51.77	5.6	MACS_peak_781	ENSMUST00000032089	78416262	78418868	-1	upstream	-1350	ENSMUSG00000030017	Reg3g	regenerating_islet-derived_3_gamma_Gene	protein_coding
chr11	17076532	17076845	314	185	24	51.26	6.34	MACS_peak_236	ENSMUST00000090537	36291792	36300121	1	upstream	-1271	ENSMUSG00000038311	2410017I17Rik	RIKEN_cDNA_2410017I17_gene_Gene	protein_coding
chr3	25439393	25439896	504	234	45	90.34	6.31	MACS_peak_980	ENSMUST00000023510	33954868	33967124	-1	upstream	-1142	ENSMUSG00000022814	Umps	uridine_monophosphate_synthetase_Gene	protein_coding
chr6	146134984	146135335	352	146	28	59.94	5.89	MACS_peak_1322	ENSMUST00000150511	45391320	45431965	1	upstream	-1115	ENSMUSG00000038822	Hace1	HECT_domain_and_ankyrin_repeat_containing,_E3_ubiquitin_protein_ligase_1_Gene	protein_coding
chr16	44212713	44213015	303	88	26	55.04	5.02	MACS_peak_650	ENSMUST00000056559	79314484	79317584	-1	upstream	-1034	ENSMUSG00000049612	Omg	oligodendrocyte_myelin_glycoprotein_Gene	protein_coding
chr6	17986054	17986383	330	165	28	52.43	5.04	MACS_peak_1251	ENSMUST00000170477	57645957	57668434	-1	upstream	-906	ENSMUSG00000004661	Arid3b	AT_rich_interactive_domain_3B_(BRIGHT-like)_Gene	protein_coding
chr10	39355580	39356009	430	261	32	54.44	5.85	MACS_peak_174	ENSMUST00000163706	98411443	99593127	1	upstream	-884	ENSMUSG00000052572	Dlg2	discs,_large_homolog_2_(Drosophila)_Gene	protein_coding
chr12	88790318	88790645	328	209	27	55.04	4.44	MACS_peak_346	ENSMUST00000149980	5604526	5615683	-1	upstream	-689	ENSMUSG00000020477	Mrps24	mitochondrial_ribosomal_protein_S24_Gene	protein_coding
chr3	95226469	95226630	162	80	20	84.04	7.36	MACS_peak_1040	ENSMUST00000165361	107531928	107548257	1	overlapStart	-496	ENSMUSG00000020721	Helz	helicase_with_zinc_finger_domain_Gene	protein_coding
chrX	120785652	120785946	295	217	27	71.27	6.72	MACS_peak_1665	ENSMUST00000165345	120142811	120143278	-1	upstream	-484	ENSMUSG00000092115	BX005170.1	-------------	protein_coding
chr2	125325827	125326162	336	232	26	55.48	4.85	MACS_peak_913	ENSMUST00000057427	107623940	107637347	-1	upstream	-482	ENSMUSG00000078933	Ipo11	importin_11_Gene	protein_coding
chr6	39377406	39377728	323	166	27	63.51	6.34	MACS_peak_1262	ENSMUST00000107862	43718500	43723103	-1	upstream	-431	ENSMUSG00000046450	Olfr71	olfactory_receptor_71_Gene	protein_coding
chr12	27146280	27146625	346	165	29	66.24	6.99	MACS_peak_303	ENSMUST00000131194	86327120	86333541	-1	upstream	-367	ENSMUSG00000020516	Rps6kb1	ribosomal_protein_S6_kinase,_polypeptide_1_Gene	protein_coding
chr11	80017584	80017895	312	200	24	51.47	5.58	MACS_peak_270	ENSMUST00000039164	145883925	145949178	1	upstream	-367	ENSMUSG00000036832	Lpar3	lysophosphatidic_acid_receptor_3_Gene	protein_coding
chr2	163665885	163666148	264	132	22	53.87	5.23	MACS_peak_942	ENSMUST00000155960	81699709	81714753	1	overlapStart	-273	ENSMUSG00000071064	Zfp827	zinc_finger_protein_827_Gene	protein_coding
chr11	46536530	46536701	172	85	28	101.62	7.64	MACS_peak_255	ENSMUST00000107943	55429127	55987623	-1	upstream	-115	ENSMUSG00000027799	Nbea	neurobeachin_Gene	protein_coding
chr3	123284108	123284526	419	221	36	83.37	6.34	MACS_peak_1058	ENSMUST00000032346	136907782	136911790	1	overlapStart	-17	ENSMUSG00000064330	Pde6h	phosphodiesterase_6H,_cGMP-specific,_cone,_gamma_Gene	protein_coding
chr5	21211834	21212205	372	225	53	80.57	7.99	MACS_peak_1188	ENSMUST00000146167	77424282	77426514	1	inside	47	ENSMUSG00000036323	Srp72	signal_recognition_particle_72_Gene	protein_coding
chr3	129040172	129040470	299	121	24	54.83	5.97	MACS_peak_1063	ENSMUST00000100332	105262966	105318049	-1	overlapStart	85	ENSMUSG00000078627	March10	membrane-associated_ring_finger_(C3HC4)_10_Gene	protein_coding
chr3	25440526	25441094	569	201	59	145.99	7.86	MACS_peak_981	ENSMUST00000033458	53389749	53406675	1	inside	88	ENSMUSG00000031125	3830403N18Rik	RIKEN_cDNA_3830403N18_gene_Gene	protein_coding
chr10	86664335	86664692	358	160	26	50.6	4.85	MACS_peak_198	ENSMUST00000084467	75786261	75990125	-1	overlapStart	160	ENSMUSG00000028399	Ptprd	protein_tyrosine_phosphatase,_receptor_type,_D_Gene	protein_coding
chrX	120340474	120340647	174	86	93	184.92	5.13	MACS_peak_1640	ENSMUST00000126952	51836559	51839048	-1	overlapStart	194	ENSMUSG00000018417	Myo1b	myosin_IB_Gene	protein_coding
chr5	37802715	37803154	440	209	33	57.14	4.85	MACS_peak_1194	ENSMUST00000098674	58500663	58589366	-1	inside	298	ENSMUSG00000074269	2410076I21Rik	RIKEN_cDNA_2410076I21_gene_Gene	protein_coding
chr6	148899357	148899626	270	192	23	57.35	4.48	MACS_peak_1326	ENSMUST00000033458	53389749	53406675	1	inside	506	ENSMUSG00000031125	3830403N18Rik	RIKEN_cDNA_3830403N18_gene_Gene	protein_coding
chr1	97568511	97568824	314	222	26	60.86	5.23	MACS_peak_76	ENSMUST00000051874	21702889	21703873	-1	inside	576	ENSMUSG00000051258	Olfr1362	olfactory_receptor_1362_Gene	protein_coding
chr16	10433640	10434021	382	167	35	50.69	3.86	MACS_peak_622	ENSMUST00000163274	105313723	105429649	-1	inside	730	ENSMUSG00000032570	Atp2c1	ATPase,_Ca++-sequestering_Gene	protein_coding
chr10	57744406	57744645	240	108	20	50.1	4.85	MACS_peak_188	ENSMUST00000146602	45860531	45862292	1	inside	862	ENSMUSG00000025995	Wdr75	WD_repeat_domain_75_Gene	protein_coding
chr8	63405956	63406173	218	124	19	50.97	5.97	MACS_peak_1439	ENSMUST00000104964	146914327	146917609	1	inside	867	ENSMUSG00000078160	Gm16503	predicted_gene_16503_Gene	protein_coding
chr6	4546644	4547067	424	185	36	55.65	3.76	MACS_peak_1242	ENSMUST00000114567	50984792	51242325	1	inside	968	ENSMUSG00000026109	Tmeff2	transmembrane_protein_with_EGF-like_and_two_follistatin-like_domains_2_Gene	protein_coding
chr4	109011489	109011833	345	209	27	58.06	5.23	MACS_peak_1134	ENSMUST00000061899	48055699	48113977	-1	inside	1058	ENSMUSG00000047324	4931429P17Rik	RIKEN_cDNA_4931429P17_gene_Gene	protein_coding
chr6	124733906	124734333	428	241	44	50.24	6.66	MACS_peak_1310	ENSMUST00000160468	40598537	40604748	1	inside	1087	ENSMUSG00000026068	Il18rap	interleukin_18_receptor_accessory_protein_Gene	protein_coding
chr1	46914841	46915098	258	164	21	50.43	4.48	MACS_peak_33	ENSMUST00000171714	120335008	120336090	-1	overlapEnd	1150	ENSMUSG00000091821	BX679668.1	Testis-specific_protein	protein_coding
chr2	106752996	106753320	325	142	25	53.37	5.97	MACS_peak_899	ENSMUST00000095211	95544113	95572091	-1	inside	1202	ENSMUSG00000071047	Ces1a	carboxylesterase_1A_Gene	protein_coding
chr1	30780726	30780878	153	76	27	159.38	10.08	MACS_peak_18	ENSMUST00000134909	79997725	80003513	1	inside	1256	ENSMUSG00000020707	Rnf135	ring_finger_protein_135_Gene	protein_coding
chr5	108232457	108232800	344	223	30	73.09	5.6	MACS_peak_1229	ENSMUST00000053017	15610433	15876555	-1	inside	1346	ENSMUSG00000047161	Chst9	carbohydrate_(N-acetylgalactosamine_4-0)_sulfotransferase_9_Gene	protein_coding
chr3	25441153	25441389	237	144	21	50.71	4.82	MACS_peak_982	ENSMUST00000101254	83051611	83058371	1	inside	1464	ENSMUSG00000079511	Ccdc142	coiled-coil_domain_containing_142_Gene	protein_coding
chr11	11208647	11208863	217	88	27	99.53	8.96	MACS_peak_233	ENSMUST00000172100	2550262	2552957	1	inside	1520	ENSMUSG00000090600	AC149585.1	-------------	protein_coding
chr3	116188108	116188400	293	173	26	61.1	5.59	MACS_peak_1053	ENSMUST00000166207	122620172	122989619	-1	inside	1665	ENSMUSG00000051910	Sox6	SRY-box_containing_gene_6_Gene	protein_coding
chrX	120784327	120784511	185	92	63	124.35	5.55	MACS_peak_1664	ENSMUST00000131921	79749352	79755766	-1	inside	1675	ENSMUSG00000035575	Utp6	UTP6,_small_subunit_(SSU)_processome_component,_homolog_(yeast)_Gene	protein_coding
chr6	70411526	70411887	362	248	30	68.33	8.96	MACS_peak_1289	ENSMUST00000110850	78969878	79029081	-1	inside	1675	ENSMUSG00000034731	Dgkh	diacylglycerol_kinase,_eta_Gene	protein_coding
chr4	58947176	58947474	299	151	27	66.15	6.42	MACS_peak_1108	ENSMUST00000169570	140179261	140206931	-1	inside	1677	ENSMUSG00000030970	Ctbp2	C-terminal_binding_protein_2_Gene	protein_coding
chr14	78492457	78492713	257	92	21	50.68	5.6	MACS_peak_511	ENSMUST00000170579	39689949	39706445	-1	inside	1726	ENSMUSG00000038528	BC021785	cDNA_sequence_BC021785_Gene	protein_coding
chr17	75861236	75861547	312	166	24	51.72	5.23	MACS_peak_733	ENSMUST00000031835	48845253	48859187	1	inside	1768	ENSMUSG00000029811	Abp1	amiloride_binding_protein_1_(amine_oxidase,_copper-containing)_Gene	protein_coding
chr10	84215313	84215812	500	407	43	62.58	4.5	MACS_peak_196	ENSMUST00000143771	45383560	45413330	1	inside	1797	ENSMUSG00000036257	Pnpla8	patatin-like_phospholipase_domain_containing_8_Gene	protein_coding
chr4	96050361	96050683	323	243	40	139.31	12.69	MACS_peak_1126	ENSMUST00000062368	109986824	110003591	-1	inside	1829	ENSMUSG00000032480	Dhx30	DEAH_(Asp-Glu-Ala-His)_box_polypeptide_30_Gene	protein_coding
chr4	126265491	126265981	491	237	76	206.86	17.37	MACS_peak_1143	ENSMUST00000135809	3590779	3592142	-1	downstream	1842	ENSMUSG00000040302	C030048B08Rik	RIKEN_cDNA_C030048B08_gene_Gene	protein_coding
chr1	181607221	181607646	426	197	34	62.29	5.76	MACS_peak_128	ENSMUST00000146122	65108919	65109875	-1	downstream	1954	ENSMUSG00000067299	Crygd	crystallin,_gamma_D_Gene	protein_coding
chr11	96014386	96014734	349	130	26	51.47	5.15	MACS_peak_280	ENSMUST00000027312	33510656	33726631	-1	inside	1971	ENSMUSG00000026134	Prim2	DNA_primase,_p58_subunit_Gene	protein_coding
chrX	120146663	120146959	297	212	28	76.1	9.33	MACS_peak_1629	ENSMUST00000163072	54386836	54425452	1	inside	2094	ENSMUSG00000025983	Ccdc150	coiled-coil_domain_containing_150_Gene	protein_coding
chr2	90683938	90684293	356	155	27	55.02	4.82	MACS_peak_886	ENSMUST00000136494	54504934	54509988	1	inside	2337	ENSMUSG00000037533	Rapgef6	Rap_guanine_nucleotide_exchange_factor_(GEF)_6_Gene	protein_coding
chr3	25441608	25442454	847	557	117	269.28	8.6	MACS_peak_983	ENSMUST00000092094	61259793	61259858	1	downstream	2343	ENSMUSG00000069475	Gm6020	predicted_gene_6020_Pseudogene	protein_coding
chr15	6590425	6590839	415	180	31	60.56	6.34	MACS_peak_555	ENSMUST00000098512	46511994	46519904	-1	inside	2391	ENSMUSG00000074169	Gm16387	predicted_gene_16387_Gene	protein_coding
chrX	51082807	51083191	385	206	41	121.27	8.96	MACS_peak_1572	ENSMUST00000127219	88493315	88497739	1	inside	2418	ENSMUSG00000026240	Cops7b	COP9_(constitutive_photomorphogenic)_homolog,_subunit_7b_(Arabidopsis_thaliana)_Gene	protein_coding
chr16	3246350	3246910	561	295	94	64.98	4.91	MACS_peak_609	ENSMUST00000115545	42671141	42735439	1	inside	2627	ENSMUSG00000024498	Tcerg1	transcription_elongation_regulator_1_(CA150)_Gene	protein_coding
chr10	33457046	33457528	483	235	45	112.13	14.18	MACS_peak_168	ENSMUST00000077347	19281745	19282692	-1	downstream	2708	ENSMUSG00000057985	Olfr850	olfactory_receptor_850_Gene	protein_coding
chr5	114646636	114646917	282	114	29	53.57	4.65	MACS_peak_1235	ENSMUST00000142737	126906013	126917882	1	inside	2728	ENSMUSG00000001999	Blvra	biliverdin_reductase_A_Gene	protein_coding
chr9	69993251	69993580	330	195	27	59.92	5.11	MACS_peak_1522	ENSMUST00000140089	145661019	145683119	-1	inside	2743	ENSMUSG00000056300	Gm13247	predicted_gene_13247_Gene	protein_coding
chr16	3247062	3247749	688	225	69	88.28	6.1	MACS_peak_610	ENSMUST00000033458	53389749	53406675	1	inside	2771	ENSMUSG00000031125	3830403N18Rik	RIKEN_cDNA_3830403N18_gene_Gene	protein_coding
chr14	53342472	53342892	421	219	48	90.64	9.8	MACS_peak_495	ENSMUST00000086842	38070066	38085994	-1	inside	2784	ENSMUSG00000021427	Ssr1	signal_sequence_receptor,_alpha_Gene	protein_coding
chr4	145751509	145751956	448	189	42	65.29	5.88	MACS_peak_1156	ENSMUST00000171714	120335008	120336090	-1	downstream	2826	ENSMUSG00000091821	BX679668.1	Testis-specific_protein	protein_coding
chrX	51082032	51082200	169	84	32	55.69	4.29	MACS_peak_1571	ENSMUST00000108740	77929237	77930465	-1	downstream	2870	ENSMUSG00000072432	Gm10358	predicted_gene_10358_Pseudogene	protein_coding
chr13	22260107	22260408	302	92	24	51.47	4.68	MACS_peak_374	ENSMUST00000092584	36853049	36858732	-1	inside	2872	ENSMUSG00000069662	Marcks	myristoylated_alanine_rich_protein_kinase_C_substrate_Gene	protein_coding
chr2	137111873	137112160	288	92	23	52.7	4.48	MACS_peak_920	ENSMUST00000137764	57088111	57096692	-1	inside	2914	ENSMUSG00000022366	BC026439	cDNA_sequence_BC026439_Gene	protein_coding
chrX	120329120	120329300	181	90	68	176.65	6.51	MACS_peak_1636	ENSMUST00000067763	51086925	51100873	-1	inside	3073	ENSMUSG00000054626	Xlr	X-linked_lymphocyte-regulated_complex_Gene	protein_coding
chr13	23188774	23189145	372	224	28	56.5	4.85	MACS_peak_375	ENSMUST00000021596	101363662	101397863	-1	inside	3086	ENSMUSG00000021179	BC002230	cDNA_sequence_BC002230_Gene	protein_coding
chr1	39617737	39618028	292	111	23	51.73	5.6	MACS_peak_25	ENSMUST00000165529	93829535	93903432	-1	inside	3127	ENSMUSG00000026313	Hdac4	histone_deacetylase_4_Gene	protein_coding
chr4	141676149	141676620	472	214	41	61.3	4.78	MACS_peak_1150	ENSMUST00000078220	135095747	135115199	-1	inside	3289	ENSMUSG00000040731	Eif4h	eukaryotic_translation_initiation_factor_4H_Gene	protein_coding
chr3	25442877	25443287	411	231	39	90.56	7.52	MACS_peak_984	ENSMUST00000142513	155008277	155013932	1	inside	3350	ENSMUSG00000029062	Cdk11b	cyclin-dependent_kinase_11B_Gene	protein_coding
chr10	61844696	61845067	372	179	29	61.1	6.34	MACS_peak_190	ENSMUST00000136546	38838626	38842120	-1	overlapEnd	3503	ENSMUSG00000051736	1700025K23Rik	RIKEN_cDNA_1700025K23_gene_Gene	protein_coding
chr9	13422445	13423331	887	329	489	1402.27	14.05	MACS_peak_1481	ENSMUST00000160580	86381407	86403385	-1	inside	3530	ENSMUSG00000035459	Stab2	stabilin_2_Gene	protein_coding
chr9	104024219	104024672	454	233	38	53.98	6.19	MACS_peak_1547	ENSMUST00000062286	105921444	106061119	-1	inside	3569	ENSMUSG00000021720	Rnf180	ring_finger_protein_180_Gene	protein_coding
chr12	92424143	92424539	397	185	31	56.67	4.1	MACS_peak_347	ENSMUST00000029034	10179851	10183885	-1	inside	3684	ENSMUSG00000052468	Pmp2	peripheral_myelin_protein_2_Gene	protein_coding
chr8	19960701	19961105	405	181	37	92.41	8.21	MACS_peak_1405	ENSMUST00000024015	119310309	119312076	1	downstream	3722	ENSMUSG00000023247	Guca2a	guanylate_cyclase_activator_2a_(guanylin)_Gene	protein_coding
chrX	72957955	72958291	337	146	62	64.62	5.05	MACS_peak_1601	ENSMUST00000128009	99939274	99949901	-1	inside	3793	ENSMUSG00000036676	Tmtc3	transmembrane_and_tetratricopeptide_repeat_containing_3_Gene	protein_coding
chr4	78341649	78341940	292	91	23	51.73	4.85	MACS_peak_1119	ENSMUST00000098325	90697653	90698138	-1	downstream	3818	ENSMUSG00000074038	Gm10610	predicted_gene_10610_Gene	protein_coding
chr4	133714737	133715022	286	91	25	51.22	5.1	MACS_peak_1146	ENSMUST00000168289	19933564	19942533	1	inside	3896	ENSMUSG00000058491	Olfr869	olfactory_receptor_869_Gene	protein_coding
chr7	25458945	25459168	224	134	20	54.56	5.97	MACS_peak_1333	ENSMUST00000092639	26701094	27336748	-1	inside	3954	ENSMUSG00000019899	Lama2	laminin,_alpha_2_Gene	protein_coding
chr9	59203165	59203595	431	189	35	75.4	5.23	MACS_peak_1513	ENSMUST00000154716	137596068	137644494	-1	inside	4055	ENSMUSG00000028159	Dapp1	dual_adaptor_for_phosphotyrosine_and_3-phosphoinositides_1_Gene	protein_coding
chrX	120145051	120145322	272	107	22	51.81	7.46	MACS_peak_1628	ENSMUST00000151300	45762813	45772396	-1	inside	4333	ENSMUSG00000033149	Phldb2	pleckstrin_homology-like_domain,_family_B,_member_2_Gene	protein_coding
chrX	120337805	120338067	263	169	88	367.93	11.46	MACS_peak_1639	ENSMUST00000139564	49395946	49418615	-1	inside	4357	ENSMUSG00000060317	Acnat2	acyl-coenzyme_A_amino_acid_N-acyltransferase_2_Gene	protein_coding
chr3	25443362	25443979	618	356	81	187.68	7.25	MACS_peak_985	ENSMUST00000149471	52498846	52506909	-1	inside	4373	ENSMUSG00000029776	Hibadh	3-hydroxyisobutyrate_dehydrogenase_Gene	protein_coding
chr15	94297406	94297653	248	164	24	51.47	4.73	MACS_peak_603	ENSMUST00000122835	104172179	104211452	1	inside	4534	ENSMUSG00000018995	Nars2	asparaginyl-tRNA_synthetase_2_(mitochondrial)(putative)_Gene	protein_coding
chr16	43619433	43619777	345	202	27	51.62	5.16	MACS_peak_649	ENSMUST00000098083	126761327	126806028	1	inside	4743	ENSMUSG00000033533	Acsm1	acyl-CoA_synthetase_medium-chain_family_member_1_Gene	protein_coding
chr4	146903766	146904073	308	146	32	51.88	4.78	MACS_peak_1163	ENSMUST00000104903	129096860	129097799	1	downstream	4885	ENSMUSG00000063452	Olfr800	olfactory_receptor_800_Gene	protein_coding
chr9	86582643	86582961	319	110	25	54.78	4.85	MACS_peak_1537	ENSMUST00000148937	68478651	68484505	1	inside	4889	ENSMUSG00000009535	Rnmt	RNA_(guanine-7-)_methyltransferase_Gene	protein_coding
chr7	73509365	73509771	407	134	36	71.15	5.18	MACS_peak_1354	ENSMUST00000153271	130479771	130480513	-1	downstream	4905	ENSMUSG00000068290	Ddrgk1	DDRGK_domain_containing_1_Gene	protein_coding
chr2	156106975	156107253	279	93	22	50.08	4.85	MACS_peak_939	ENSMUST00000059110	46701200	46701544	-1	downstream	4976	ENSMUSG00000046372	Gm5590	predicted_gene_5590_Pseudogene	protein_coding
chr10	23569884	23570240	357	248	33	75.7	5.79	MACS_peak_163	ENSMUST00000095954	43065698	43066697	1	downstream	5112	ENSMUSG00000073109	Olfr441	olfactory_receptor_441_Gene	protein_coding
chrX	72957401	72957877	477	279	85	183.62	8.83	MACS_peak_1600	ENSMUST00000154316	27304789	27363182	-1	inside	5233	ENSMUSG00000026918	Brd3	bromodomain_containing_3_Gene	protein_coding
chr6	78420218	78420499	282	83	24	59.22	6.34	MACS_peak_1293	ENSMUST00000149816	29820289	29862309	1	inside	5339	ENSMUSG00000029772	Ahcyl2	S-adenosylhomocysteine_hydrolase-like_2_Gene	protein_coding
chr17	36290521	36290801	281	103	25	57.76	4.44	MACS_peak_708	ENSMUST00000078588	93764146	93765153	-1	downstream	5358	ENSMUSG00000062042	Olfr294	olfactory_receptor_294_Gene	protein_coding
chr11	87133560	87133858	299	161	23	50.07	5.97	MACS_peak_278	ENSMUST00000170676	92424007	92425344	-1	downstream	5370	ENSMUSG00000086848	Lce6a	late_cornified_envelope_6A_Gene	protein_coding
chr14	45149244	45149623	380	212	28	54.76	5.6	MACS_peak_484	ENSMUST00000104875	37518933	37519862	-1	downstream	5411	ENSMUSG00000061165	Olfr151	olfactory_receptor_151_Gene	protein_coding
chr16	33968266	33968640	375	168	28	51.42	4.85	MACS_peak_638	ENSMUST00000165345	120142811	120143278	-1	downstream	5496	ENSMUSG00000092115	BX005170.1	-------------	protein_coding
chr10	45390205	45390557	353	160	29	56.82	6.06	MACS_peak_180	ENSMUST00000138099	81649125	81697480	-1	inside	5603	ENSMUSG00000025790	Slco3a1	solute_carrier_organic_anion_transporter_family,_member_3a1_Gene	protein_coding
chr2	179349339	179349805	467	93	47	122.5	8.63	MACS_peak_945	ENSMUST00000152468	3370221	3371139	1	downstream	5695	ENSMUSG00000026648	Dclre1c	DNA_cross-link_repair_1C,_PSO2_homolog_(S._cerevisiae)_Gene	protein_coding
chr11	79318618	79318893	276	181	22	50.81	5.23	MACS_peak_267	ENSMUST00000099793	88984243	88985178	-1	downstream	5729	ENSMUSG00000075100	Olfr1223	olfactory_receptor_1223_Gene	protein_coding
chr5	4986211	4986570	360	89	32	78.99	7.09	MACS_peak_1172	ENSMUST00000053941	176066877	176067824	1	downstream	5807	ENSMUSG00000051528	Olfr424	olfactory_receptor_424_Gene	protein_coding
chr17	21422137	21422451	315	139	24	51.03	5.23	MACS_peak_705	ENSMUST00000055320	36908145	36911467	1	downstream	5868	ENSMUSG00000049546	4930474N05Rik	RIKEN_cDNA_4930474N05_gene_Gene	protein_coding
chr12	110868350	110868630	281	86	23	54.46	4.48	MACS_peak_353	ENSMUST00000130876	193542400	193584063	1	inside	5879	ENSMUSG00000026623	Lpgat1	lysophosphatidylglycerol_acyltransferase_1_Gene	protein_coding
chr6	108831062	108831505	444	202	35	72.29	6.72	MACS_peak_1305	ENSMUST00000066773	101007322	101101403	-1	inside	6111	ENSMUSG00000043154	Ppp2r3a	protein_phosphatase_2,_regulatory_subunit_B'',_alpha_Gene	protein_coding
chr9	57669340	57669632	293	149	23	51.48	5.23	MACS_peak_1511	ENSMUST00000089844	50654066	50655175	-1	downstream	6113	ENSMUSG00000068437	Olfr725	olfactory_receptor_725_Gene	protein_coding
chr16	62807273	62807650	378	192	29	52.33	5.13	MACS_peak_671	ENSMUST00000164825	20275620	20295249	-1	inside	6128	ENSMUSG00000059475	Zfp426	zinc_finger_protein_426_Gene	protein_coding
chr7	98410559	98410806	248	91	22	58.27	5.6	MACS_peak_1372	ENSMUST00000163875	120817909	120818406	-1	downstream	6170	ENSMUSG00000091916	CR628367.1	X-linked_testis-specific_protein_variant_2	protein_coding
chr3	25444075	25445966	1892	807	243	298.98	5.17	MACS_peak_986	ENSMUST00000167943	117187680	117229754	-1	inside	6185	ENSMUSG00000052798	Nup107	nucleoporin_107_Gene	protein_coding
chr12	77522337	77522648	312	219	25	56.21	5.58	MACS_peak_342	ENSMUST00000127199	90436421	90509380	1	inside	6249	ENSMUSG00000030088	Aldh1l1	aldehyde_dehydrogenase_1_family,_member_L1_Gene	protein_coding
chr17	13443643	13443976	334	170	26	55.95	6.34	MACS_peak_697	ENSMUST00000098339	111095545	111128172	1	inside	6374	ENSMUSG00000032497	Lrrfip2	leucine_rich_repeat_(in_FLII)_interacting_protein_2_Gene	protein_coding
chrX	51123909	51124036	128	63	26	201.41	9.7	MACS_peak_1575	ENSMUST00000163857	61560771	61638137	1	inside	6581	ENSMUSG00000026914	Psmd14	proteasome_(prosome,_macropain)_26S_subunit,_non-ATPase,_14_Gene	protein_coding
chr11	5616372	5616848	477	200	39	50.48	4.12	MACS_peak_227	ENSMUST00000117134	33596713	33663492	1	inside	6672	ENSMUSG00000035506	Slc12a8	solute_carrier_family_12_(potassium/chloride_transporters),_member_8_Gene	protein_coding
chr11	107531432	107531985	554	367	42	52.59	4.41	MACS_peak_286	ENSMUST00000168679	52698828	52707500	1	inside	6731	ENSMUSG00000043015	Tmem194b	transmembrane_protein_194B_Gene	protein_coding
chrX	120143762	120144220	459	217	71	95.59	9.55	MACS_peak_1627	ENSMUST00000135271	82535102	82583367	-1	inside	6774	ENSMUSG00000067158	Col4a4	collagen,_type_IV,_alpha_4_Gene	protein_coding
chr13	107637829	107638117	289	151	24	57.37	5.97	MACS_peak_439	ENSMUST00000141351	93593993	93603858	1	inside	7064	ENSMUSG00000031666	Rbl2	retinoblastoma-like_2_Gene	protein_coding
chr17	48340724	48341124	401	167	48	133.09	12.44	MACS_peak_713	ENSMUST00000039517	145650834	145684684	1	inside	7138	ENSMUSG00000036863	Syde2	synapse_defective_1,_Rho_GTPase,_homolog_2_(C._elegans)_Gene	protein_coding
chr4	61484082	61484625	544	249	57	69.81	4.98	MACS_peak_1110	ENSMUST00000002549	10644411	10706694	-1	inside	7143	ENSMUSG00000002475	Abhd3	abhydrolase_domain_containing_3_Gene	protein_coding
chr4	43723534	43723875	342	248	32	51.42	3.96	MACS_peak_1102	ENSMUST00000172315	70269822	70279746	1	inside	7197	ENSMUSG00000034883	Ppil5	peptidylprolyl_isomerase_(cyclophilin)_like_5_Gene	protein_coding
chrX	53409948	53410233	286	175	24	58.15	8.21	MACS_peak_1596	ENSMUST00000115259	20388009	20392688	1	downstream	7339	ENSMUSG00000045435	Tmem60	transmembrane_protein_60_Gene	protein_coding
chr11	86333908	86334266	359	93	28	59.46	5.23	MACS_peak_276	ENSMUST00000050236	65986845	65991544	-1	downstream	7357	ENSMUSG00000050612	Txndc2	thioredoxin_domain_containing_2_(spermatozoa)_Gene	protein_coding
chr3	145883558	145883862	305	197	24	51.24	5.44	MACS_peak_1070	ENSMUST00000129916	39039015	39041092	-1	downstream	7406	ENSMUSG00000038507	Parp12	poly_(ADP-ribose)_polymerase_family,_member_12_Gene	protein_coding
chrX	72956374	72956774	401	187	66	159.15	7.87	MACS_peak_1599	ENSMUST00000131868	90307053	90312944	-1	downstream	7562	ENSMUSG00000001017	2500003M10Rik	RIKEN_cDNA_2500003M10_gene_Gene	protein_coding
chr8	81699436	81699826	391	211	33	61.01	5.14	MACS_peak_1456	ENSMUST00000141434	90612806	90617993	-1	downstream	7614	ENSMUSG00000034312	Iqsec1	IQ_motif_and_Sec7_domain_1_Gene	protein_coding
chr4	90119303	90119655	353	156	26	51.67	4.48	MACS_peak_1124	ENSMUST00000159129	25188216	25211275	1	inside	7634	ENSMUSG00000035910	Dcdc2a	doublecortin_domain_containing_2a_Gene	protein_coding
chr1	85157221	85157396	176	87	28	75.25	5.86	MACS_peak_67	ENSMUST00000075540	53256135	53350245	-1	inside	7693	ENSMUSG00000058298	Mcm9	minichromosome_maintenance_complex_component_9_Gene	protein_coding
chr13	100462672	100463077	406	215	32	67.17	5.6	MACS_peak_430	ENSMUST00000044608	44826272	45016341	1	inside	7791	ENSMUSG00000038518	Jarid2	jumonji,_AT_rich_interactive_domain_2_Gene	protein_coding
chr3	55987738	55988097	360	269	33	75.17	5.47	MACS_peak_1017	ENSMUST00000138762	157692096	157820017	-1	inside	7794	ENSMUSG00000033671	Cep350	centrosomal_protein_350_Gene	protein_coding
chr1	164153396	164153704	309	199	24	52.42	4.48	MACS_peak_112	ENSMUST00000112678	69506150	69639325	1	inside	7900	ENSMUSG00000024044	Epb4.1l3	erythrocyte_protein_band_4.1-like_3_Gene	protein_coding
chr2	155881773	155882143	371	147	28	53.11	4.64	MACS_peak_938	ENSMUST00000122402	95408689	95477873	1	inside	7940	ENSMUSG00000034066	Farp2	FERM,_RhoGEF_and_pleckstrin_domain_protein_2_Gene	protein_coding
chr6	136907765	136908081	317	138	27	65.09	5.6	MACS_peak_1315	ENSMUST00000143954	69579726	69587605	1	downstream	7993	ENSMUSG00000042133	Ppig	peptidyl-prolyl_isomerase_G_(cyclophilin_G)_Gene	protein_coding
chr5	77424329	77424617	289	197	23	52.46	4.48	MACS_peak_1208	ENSMUST00000154316	27304789	27363182	-1	inside	8077	ENSMUSG00000026918	Brd3	bromodomain_containing_3_Gene	protein_coding
chr11	105317964	105318267	304	204	25	51.26	4.75	MACS_peak_284	ENSMUST00000071781	96796033	96796754	1	downstream	8151	ENSMUSG00000062933	Gm10123	predicted_pseudogene_10123_Pseudogene	protein_coding
chrX	53389837	53389991	155	77	27	149.75	9.95	MACS_peak_1593	ENSMUST00000041003	3519263	3557713	-1	inside	8256	ENSMUSG00000036983	Tfb1m	transcription_factor_B1,_mitochondrial_Gene	protein_coding
chr1	63404514	63404852	339	168	27	59.49	6.34	MACS_peak_48	ENSMUST00000097308	50873154	51318509	-1	inside	8452	ENSMUSG00000023923	Tbc1d5	TBC1_domain_family,_member_5_Gene	protein_coding
chr14	11571224	11571588	365	181	28	56.91	4.78	MACS_peak_455	ENSMUST00000152314	114725806	114731921	1	downstream	8587	ENSMUSG00000051043	Gprc5c	G_protein-coupled_receptor,_family_C,_group_5,_member_C_Gene	protein_coding
chr4	75989965	75990356	392	161	32	69.2	5.52	MACS_peak_1116	ENSMUST00000145626	133958885	133978447	1	inside	8607	ENSMUSG00000037366	Pafah2	platelet-activating_factor_acetylhydrolase_2_Gene	protein_coding
chrX	120780373	120780691	319	91	101	470.71	17.17	MACS_peak_1663	ENSMUST00000111604	56905202	56944502	1	inside	8613	ENSMUSG00000025081	Tdrd1	tudor_domain_containing_1_Gene	protein_coding
chr1	51838854	51839174	321	208	26	59.09	4.85	MACS_peak_39	ENSMUST00000110273	33971685	33997039	-1	inside	8696	ENSMUSG00000052180	Serpinb6c	serine_(or_cysteine)_peptidase_inhibitor,_clade_B,_member_6c_Gene	protein_coding
chr9	58589068	58589362	295	129	24	51.01	4.85	MACS_peak_1512	ENSMUST00000169935	69788666	69838573	1	inside	8777	ENSMUSG00000091636	AC127693.1	RIKEN_cDNA_A330050F15_gene_(A330050F15Rik),_mRNA	protein_coding
chr2	61808252	61808617	366	227	35	85.89	6.98	MACS_peak_871	ENSMUST00000154316	27304789	27363182	-1	inside	8827	ENSMUSG00000026918	Brd3	bromodomain_containing_3_Gene	protein_coding
chrX	120326418	120326597	180	89	81	178.98	5.78	MACS_peak_1635	ENSMUST00000058464	105232953	105251862	-1	inside	9009	ENSMUSG00000058260	Serpina9	serine_(or_cysteine)_peptidase_inhibitor,_clade_A_(alpha-1_antiproteinase,_antitrypsin),_member_9_Gene	protein_coding
chrX	53390255	53390511	257	78	36	55.65	5.95	MACS_peak_1594	ENSMUST00000124076	22483194	22692718	1	inside	9036	ENSMUSG00000035919	Bbs9	Bardet-Biedl_syndrome_9_(human)_Gene	protein_coding
chr13	21703297	21703738	442	171	38	77.24	4.44	MACS_peak_373	ENSMUST00000169824	65555610	65556671	1	downstream	9086	ENSMUSG00000075318	Scn2a1	sodium_channel,_voltage-gated,_type_II,_alpha_1_Gene	protein_coding
chr9	105428919	105429265	347	142	27	50.61	5.47	MACS_peak_1549	ENSMUST00000137780	18787601	19049673	-1	inside	9159	ENSMUSG00000073991	Cnbd1	cyclic_nucleotide_binding_domain_containing_1_Gene	protein_coding
chrX	120779786	120779970	185	92	27	89.93	7.92	MACS_peak_1662	ENSMUST00000162298	107881175	107900370	1	inside	9252	ENSMUSG00000070632	Btbd8	BTB_(POZ)_domain_containing_8_Gene	protein_coding
chrX	120326068	120326231	164	81	19	56.52	5.68	MACS_peak_1634	ENSMUST00000165345	120142811	120143278	-1	downstream	9301	ENSMUSG00000092115	BX005170.1	-------------	protein_coding
chr1	45861393	45861739	347	170	28	62.34	5.23	MACS_peak_32	ENSMUST00000167391	92722696	92851435	-1	inside	9434	ENSMUSG00000030022	Adamts9	a_disintegrin-like_and_metallopeptidase_(reprolysin_type)_with_thrombospondin_type_1_motif,_9_Gene	protein_coding
chr4	146915194	146915608	415	241	35	79.42	7.09	MACS_peak_1164	ENSMUST00000028665	121945844	122011925	-1	inside	9695	ENSMUSG00000027233	Patl2	protein_associated_with_topoisomerase_II_homolog_2_(yeast)_Gene	protein_coding
chr1	50985760	50986071	312	165	24	51.72	5.97	MACS_peak_36	ENSMUST00000127726	39586915	39594294	1	downstream	9717	ENSMUSG00000019841	Rev3l	REV3-like,_catalytic_subunit_of_DNA_polymerase_zeta_RAD54_like_(S._cerevisiae)_Gene	protein_coding
chr12	34136736	34137082	347	131	28	62.34	5.23	MACS_peak_310	ENSMUST00000156181	84665168	84727767	-1	inside	9761	ENSMUSG00000048410	Zfp407	zinc_finger_protein_407_Gene	protein_coding
chr5	88192802	88193096	295	103	23	51.01	5.23	MACS_peak_1214	ENSMUST00000061740	40060252	40198352	1	inside	9892	ENSMUSG00000057716	Gm5567	predicted_gene_5567_Gene	protein_coding
chr13	48112919	48113416	498	305	39	61.1	5.1	MACS_peak_396	ENSMUST00000114598	47785694	47818256	1	inside	10105	ENSMUSG00000062519	Zfp398	zinc_finger_protein_398_Gene	protein_coding
chr1	40599624	40599970	347	196	27	53.45	5.32	MACS_peak_28	ENSMUST00000027053	16095855	16123815	1	inside	10259	ENSMUSG00000025921	Rdh10	retinol_dehydrogenase_10_(all-trans)_Gene	protein_coding
chrX	120334940	120335140	201	93	75	314.71	11.8	MACS_peak_1638	ENSMUST00000136674	66216481	66218113	1	downstream	10350	ENSMUSG00000037795	N4bp2	NEDD4_binding_protein_2_Gene	protein_coding
chr13	103553675	103553893	219	129	20	50.34	5.47	MACS_peak_433	ENSMUST00000102484	141233464	141279334	-1	inside	10504	ENSMUSG00000078515	Ddi2	DNA-damage_inducible_protein_2_Gene	protein_coding
chr8	95570889	95571228	340	202	25	50.01	5.6	MACS_peak_1464	ENSMUST00000111846	76543088	76818239	-1	inside	10687	ENSMUSG00000051747	Ttn	titin_Gene	protein_coding
chr11	79998981	79999359	379	145	45	115.17	10.17	MACS_peak_269	ENSMUST00000138099	81649125	81697480	-1	inside	10746	ENSMUSG00000025790	Slco3a1	solute_carrier_organic_anion_transporter_family,_member_3a1_Gene	protein_coding
chr5	9355045	9355373	329	92	25	51.41	4.78	MACS_peak_1177	ENSMUST00000161670	52071678	52080398	1	downstream	10778	ENSMUSG00000070448	Vmn2r89	vomeronasal_2,_receptor_89_Gene	protein_coding
chr18	15875209	15875617	409	236	33	71.19	6.72	MACS_peak_767	ENSMUST00000060147	60346343	60353692	-1	downstream	10790	ENSMUSG00000046764	A530053G22Rik	RIKEN_cDNA_A530053G22_gene_Gene	protein_coding
chr14	43997510	43997737	228	89	23	70.12	7.46	MACS_peak_483	ENSMUST00000137415	40702733	40704431	-1	downstream	10977	ENSMUSG00000028409	Smu1	smu-1_suppressor_of_mec-8_and_unc-52_homolog_(C._elegans)_Gene	protein_coding
chr14	43956737	43956979	243	148	22	58.73	6.26	MACS_peak_482	ENSMUST00000122115	36936150	36979985	-1	inside	10979	ENSMUSG00000020545	1700108M19Rik	RIKEN_cDNA_1700108M19_gene_Gene	protein_coding
chrX	122525966	122526134	169	84	19	72.25	7.09	MACS_peak_1715	ENSMUST00000114483	49310257	49378030	-1	inside	11158	ENSMUSG00000039542	Ncam1	neural_cell_adhesion_molecule_1_Gene	protein_coding
chr6	83053075	83053797	723	196	67	55.27	3.12	MACS_peak_1294	ENSMUST00000161944	22799835	22856947	-1	inside	11311	ENSMUSG00000051355	Commd1	COMM_domain_containing_1_Gene	protein_coding
chrY	2551782	2552037	256	122	29	96.22	6.72	MACS_peak_1804	ENSMUST00000115245	20798779	20930495	-1	inside	11591	ENSMUSG00000064280	Ccdc146	coiled-coil_domain_containing_146_Gene	protein_coding
chrX	120778977	120779380	404	216	90	195.7	8.31	MACS_peak_1661	ENSMUST00000139672	52077302	52111676	-1	inside	11650	ENSMUSG00000026950	Neb	nebulin_Gene	protein_coding
chr17	44776488	44776765	278	184	22	50.32	6.34	MACS_peak_711	ENSMUST00000139101	84860290	84862710	1	downstream	11682	ENSMUSG00000008976	Gabpa	GA_repeat_binding_protein,_alpha_Gene	protein_coding
chr7	122987954	122988365	412	199	32	65.78	6.34	MACS_peak_1378	ENSMUST00000075452	75397051	75440799	-1	inside	11684	ENSMUSG00000029229	Chic2	cysteine-rich_hydrophobic_domain_2_Gene	protein_coding
chr11	79754091	79754402	312	108	26	61.38	5.97	MACS_peak_268	ENSMUST00000149499	146069712	146273028	-1	inside	11798	ENSMUSG00000037110	Ralgapa2	Ral_GTPase_activating_protein,_alpha_subunit_2_(catalytic)_Gene	protein_coding
chr14	79027406	79027681	276	182	24	60.86	5.23	MACS_peak_513	ENSMUST00000058229	64611268	64652341	1	inside	11810	ENSMUSG00000046049	Rp1l1	retinitis_pigmentosa_1_homolog_(human)-like_1_Gene	protein_coding
chr7	140205254	140205653	400	187	37	69.75	4.51	MACS_peak_1389	ENSMUST00000027580	127457593	127492261	1	inside	11911	ENSMUSG00000026342	Slc35f5	solute_carrier_family_35,_member_F5_Gene	protein_coding
chr10	39704719	39705054	336	242	26	54.99	5.19	MACS_peak_176	ENSMUST00000154316	27304789	27363182	-1	inside	12053	ENSMUSG00000026918	Brd3	bromodomain_containing_3_Gene	protein_coding
chrX	120325152	120325366	215	121	224	340.59	4.99	MACS_peak_1633	ENSMUST00000168554	53194770	53195273	1	downstream	12153	ENSMUSG00000056219	Gm5423	predicted_gene_5423_Gene	protein_coding
chr6	48847021	48847397	377	191	47	147.77	11.96	MACS_peak_1268	ENSMUST00000153172	108343417	108402017	-1	inside	12288	ENSMUSG00000029270	Fam69a	family_with_sequence_similarity_69,_member_A_Gene	protein_coding
chr12	45385357	45385634	278	91	22	50.32	4.11	MACS_peak_319	ENSMUST00000099537	26681760	26852763	1	inside	12377	ENSMUSG00000024921	Smarca2	SWI/SNF_related,_matrix_associated,_actin_dependent_regulator_of_chromatin,_subfamily_a,_member_2_Gene	protein_coding
chr9	110001762	110002096	335	92	27	53.37	5.13	MACS_peak_1550	ENSMUST00000115545	42671141	42735439	1	inside	12493	ENSMUSG00000024498	Tcerg1	transcription_elongation_regulator_1_(CA150)_Gene	protein_coding
chr5	3590300	3590565	266	124	22	53.35	5.6	MACS_peak_1168	ENSMUST00000166568	99758754	99784770	-1	inside	12532	ENSMUSG00000041343	Ankrd42	ankyrin_repeat_domain_42_Gene	protein_coding
chr2	150223193	150223579	387	194	30	62.27	5.97	MACS_peak_933	ENSMUST00000024967	88071885	88123052	1	inside	12533	ENSMUSG00000024151	Msh2	mutS_homolog_2_(E._coli)_Gene	protein_coding
chr1	65107921	65108233	313	86	26	61.12	4.85	MACS_peak_49	ENSMUST00000026985	54472713	54485278	1	downstream	12695	ENSMUSG00000025867	Cplx2	complexin_2_Gene	protein_coding
chr1	33724660	33725054	395	212	32	65.07	6.72	MACS_peak_19	ENSMUST00000025101	85025836	85054898	1	inside	12767	ENSMUSG00000024253	Dync2li1	dynein_cytoplasmic_2_light_intermediate_chain_1_Gene	protein_coding
chr4	146892987	146893554	568	196	84	105.17	4.78	MACS_peak_1162	ENSMUST00000025093	81425667	81464425	-1	inside	13134	ENSMUSG00000024246	Thumpd2	THUMP_domain_containing_2_Gene	protein_coding
chr1	54388930	54389218	289	165	24	57.37	6.72	MACS_peak_43	ENSMUST00000028259	62433855	62484268	-1	inside	13187	ENSMUSG00000026896	Ifih1	interferon_induced_with_helicase_C_domain_1_Gene	protein_coding
chr11	54507271	54507564	294	163	23	51.25	4.85	MACS_peak_257	ENSMUST00000075053	12778314	12779240	1	downstream	13206	ENSMUSG00000057161	Vmn1r80	vomeronasal_1_receptor_80_Gene	protein_coding
chr19	61262136	61262632	497	205	45	77.56	5.64	MACS_peak_839	ENSMUST00000091818	112471537	112870488	-1	inside	13218	ENSMUSG00000057378	Ryr3	ryanodine_receptor_3_Gene	protein_coding
chr7	46517513	46518299	787	156	81	80.67	4.31	MACS_peak_1339	ENSMUST00000165345	120142811	120143278	-1	downstream	13376	ENSMUSG00000092115	BX005170.1	-------------	protein_coding
chr18	27084433	27084734	302	173	24	54.1	5.23	MACS_peak_772	ENSMUST00000056364	38209305	38211414	1	downstream	13452	ENSMUSG00000049098	Olfr147	olfactory_receptor_147_Gene	protein_coding
chr1	88495733	88496061	329	223	27	57.72	4.25	MACS_peak_70	ENSMUST00000097591	42145855	42158703	-1	downstream	14017	ENSMUSG00000073574	Grxcr2	glutaredoxin,_cysteine_rich_2_Gene	protein_coding
chr3	25447520	25448283	764	200	94	216.18	5.9	MACS_peak_987	ENSMUST00000049091	63776129	63892968	-1	inside	14025	ENSMUSG00000042148	Cox10	COX10_homolog,_cytochrome_c_oxidase_assembly_protein,_heme_A:_farnesyltransferase_(yeast)_Gene	protein_coding
chr18	42673768	42674025	258	123	21	50.43	4.85	MACS_peak_778	ENSMUST00000078839	62956668	63230493	-1	inside	14223	ENSMUSG00000048915	Efna5	ephrin_A5_Gene	protein_coding
chrX	52955596	52955825	230	80	25	81.38	8.58	MACS_peak_1581	ENSMUST00000024627	15841931	15909576	1	inside	14278	ENSMUSG00000023852	Chd1	chromodomain_helicase_DNA_binding_protein_1_Gene	protein_coding
chr9	19279984	19280299	316	206	24	50.8	4.48	MACS_peak_1484	ENSMUST00000031322	91223560	91232093	1	downstream	14316	ENSMUSG00000029375	Cxcl15	chemokine_(C-X-C_motif)_ligand_15_Gene	protein_coding
chr2	126908741	126909033	293	216	28	52.43	3.63	MACS_peak_914	ENSMUST00000019906	4698927	4707323	-1	downstream	14330	ENSMUSG00000019772	Vip	vasoactive_intestinal_polypeptide_Gene	protein_coding
chr4	145680376	145681108	733	603	77	54.65	3.15	MACS_peak_1154	ENSMUST00000169819	39097701	39267932	-1	inside	14407	ENSMUSG00000039315	Clnk	cytokine-dependent_hematopoietic_cell_linker_Gene	protein_coding
chrX	120777811	120778861	1051	752	599	1809.82	9.41	MACS_peak_1660	ENSMUST00000125014	73994593	74016711	1	inside	14477	ENSMUSG00000058145	Adamts17	a_disintegrin-like_and_metallopeptidase_(reprolysin_type)_with_thrombospondin_type_1_motif,_17_Gene	protein_coding
chrX	53392520	53392794	275	193	45	199.92	15.3	MACS_peak_1595	ENSMUST00000165345	120142811	120143278	-1	downstream	14482	ENSMUSG00000092115	BX005170.1	-------------	protein_coding
chr13	38083210	38083563	354	194	27	51.88	6.02	MACS_peak_385	ENSMUST00000126417	4289371	4296766	1	downstream	14578	ENSMUSG00000062524	Ncr1	natural_cytotoxicity_triggering_receptor_1_Gene	protein_coding
chrX	120333264	120333574	311	80	29	77.3	7.84	MACS_peak_1637	ENSMUST00000171672	38754733	38756176	1	downstream	14741	ENSMUSG00000090804	AC069562.1	-------------	protein_coding
chr8	77927595	77927866	272	141	22	51.81	4.85	MACS_peak_1454	ENSMUST00000032057	86992885	87038236	1	inside	14768	ENSMUSG00000029992	Gfpt1	glutamine_fructose-6-phosphate_transaminase_1_Gene	protein_coding
chr10	36855860	36856156	297	89	23	50.09	5.56	MACS_peak_170	ENSMUST00000034552	51751412	51771651	-1	inside	14960	ENSMUSG00000032051	Fdx1	ferredoxin_1_Gene	protein_coding
chr15	57093778	57094090	313	218	25	56.22	4.85	MACS_peak_588	ENSMUST00000136522	73931590	73933056	1	downstream	15072	ENSMUSG00000046295	Ankle1	ankyrin_repeat_and_LEM_domain_containing_1_Gene	protein_coding
chr6	68390379	68390818	440	246	48	133.09	11.2	MACS_peak_1288	ENSMUST00000114366	58335170	58436108	1	inside	15099	ENSMUSG00000079554	Aox3l1	aldehyde_oxidase_3-like_1_Gene	protein_coding
chr16	3252622	3252962	341	158	28	63.84	7.46	MACS_peak_611	ENSMUST00000165204	80037623	80042002	-1	downstream	15101	ENSMUSG00000022025	Lect1	leukocyte_cell_derived_chemotaxin_1_Gene	protein_coding
chrX	51097800	51098265	466	257	36	55.65	8.9	MACS_peak_1574	ENSMUST00000165345	120142811	120143278	-1	downstream	15107	ENSMUSG00000092115	BX005170.1	-------------	protein_coding
chr12	101394777	101395216	440	240	33	64.05	6.34	MACS_peak_350	ENSMUST00000109511	25519087	25670570	-1	inside	15183	ENSMUSG00000032985	5730522E02Rik	RIKEN_cDNA_5730522E02_gene_Gene	protein_coding
chr1	93900305	93900712	408	253	36	74.37	6.02	MACS_peak_72	ENSMUST00000172100	2550262	2552957	1	downstream	15188	ENSMUSG00000090600	AC149585.1	-------------	protein_coding
chr2	103647545	103647777	233	90	22	62.78	5.97	MACS_peak_898	ENSMUST00000147453	106008936	106013649	-1	downstream	15250	ENSMUSG00000063779	Chi3l4	chitinase_3-like_4_Gene	protein_coding
chr5	135111910	135112218	309	193	27	50.26	5.15	MACS_peak_1240	ENSMUST00000121469	71657555	71760704	1	inside	15364	ENSMUSG00000052852	Reep1	receptor_accessory_protein_1_Gene	protein_coding
chr4	155011627	155011920	294	88	26	57.41	4.35	MACS_peak_1166	ENSMUST00000091563	62706550	62708859	-1	downstream	15497	ENSMUSG00000072066	6720489N17Rik	RIKEN_cDNA_6720489N17_gene_Gene	protein_coding
chr4	146862833	146863268	436	292	44	107.85	7.13	MACS_peak_1161	ENSMUST00000167286	68614182	68712461	1	inside	15552	ENSMUSG00000019944	Rhobtb1	Rho-related_BTB_domain_containing_1_Gene	protein_coding
chr10	38838617	38838913	297	173	25	60.29	5.6	MACS_peak_172	ENSMUST00000149028	76964744	76967544	1	downstream	15577	ENSMUSG00000021596	Mctp1	multiple_C2_domains,_transmembrane_1_Gene	protein_coding
chr6	54124174	54124572	399	205	36	79.07	5.47	MACS_peak_1274	ENSMUST00000060307	121398943	121404757	-1	downstream	15864	ENSMUSG00000032532	Cck	cholecystokinin_Gene	protein_coding
chr10	86399855	86400222	368	220	28	56.87	4.82	MACS_peak_197	ENSMUST00000046875	36196874	36301147	-1	inside	15941	ENSMUSG00000037470	Uggt1	UDP-glucose_glycoprotein_glucosyltransferase_1_Gene	protein_coding
chr13	106057550	106057914	365	194	30	67.57	5.97	MACS_peak_435	ENSMUST00000151539	4099124	4103381	-1	downstream	16173	ENSMUSG00000001467	Cyp51	cytochrome_P450,_family_51_Gene	protein_coding
chr3	10180201	10180510	310	93	26	61.1	5.17	MACS_peak_956	ENSMUST00000117096	41277868	41315531	-1	inside	16219	ENSMUSG00000021364	Elovl2	elongation_of_very_long_chain_fatty_acids_(FEN1/Elo2,_SUR4/Elo3,_yeast)-like_2_Gene	protein_coding
chrX	120776872	120777434	563	453	143	674.65	16.51	MACS_peak_1659	ENSMUST00000165345	120142811	120143278	-1	downstream	16336	ENSMUSG00000092115	BX005170.1	-------------	protein_coding
chr3	25448657	25449085	429	145	56	186.51	7.97	MACS_peak_988	ENSMUST00000081684	29293855	29295474	-1	downstream	16401	ENSMUSG00000059128	Il28a	interleukin_28A_Gene	protein_coding
chr4	119314031	119314437	407	159	36	86.62	5.23	MACS_peak_1137	ENSMUST00000078001	25453031	25457069	-1	downstream	16422	ENSMUSG00000062773	Tex101	testis_expressed_gene_101_Gene	protein_coding
chr11	86244808	86245077	270	129	22	51.36	5.52	MACS_peak_275	ENSMUST00000132558	25196296	25208895	-1	downstream	16440	ENSMUSG00000040359	1810074P20Rik	RIKEN_cDNA_1810074P20_gene_Gene	protein_coding
chr4	16957047	16957329	283	199	24	51.47	4.38	MACS_peak_1087	ENSMUST00000104984	177616619	177618484	-1	downstream	16526	ENSMUSG00000078185	Chml	choroideremia-like_Gene	protein_coding
chr10	99946108	99946385	278	145	25	56.21	6.96	MACS_peak_205	ENSMUST00000165345	120142811	120143278	-1	downstream	16606	ENSMUSG00000092115	BX005170.1	-------------	protein_coding
chr7	90694320	90694593	274	86	23	56.28	5.23	MACS_peak_1368	ENSMUST00000161169	67723357	67744594	1	inside	16726	ENSMUSG00000029221	Slc30a9	solute_carrier_family_30_(zinc_transporter),_member_9_Gene	protein_coding
chr16	3349992	3350289	298	109	24	55.08	7.84	MACS_peak_615	ENSMUST00000165345	120142811	120143278	-1	downstream	16856	ENSMUSG00000092115	BX005170.1	-------------	protein_coding
chr9	19937460	19937755	296	172	23	50.77	5.6	MACS_peak_1485	ENSMUST00000128525	100968031	100973055	1	downstream	17138	ENSMUSG00000000530	Acvrl1	activin_A_receptor,_type_II-like_1_Gene	protein_coding
chr13	94222373	94222671	299	172	23	50.07	6.34	MACS_peak_427	ENSMUST00000114555	31091628	31147653	1	inside	17145	ENSMUSG00000054134	Umodl1	uromodulin-like_1_Gene	protein_coding
chr10	27332794	27333123	330	149	28	66.68	7.46	MACS_peak_165	ENSMUST00000115314	24721941	24992662	1	inside	17180	ENSMUSG00000033306	Lpp	LIM_domain_containing_preferred_translocation_partner_in_lipoma_Gene	protein_coding
chr3	137640439	137640879	441	200	34	62.29	4.56	MACS_peak_1066	ENSMUST00000034881	79603048	79607660	-1	downstream	17524	ENSMUSG00000032330	Cox7a2	cytochrome_c_oxidase,_subunit_VIIa_2_Gene	protein_coding
chr1	151692815	151693097	283	103	23	53.95	5.6	MACS_peak_103	ENSMUST00000060265	97811243	97821349	-1	downstream	17588	ENSMUSG00000046000	Naa11	N(alpha)-acetyltransferase_11,_NatA_catalytic_subunit_Gene	protein_coding
chrX	120776402	120776807	406	158	58	166.38	15.11	MACS_peak_1658	ENSMUST00000097457	177628724	177674017	1	inside	17589	ENSMUSG00000026523	Wdr64	WD_repeat_domain_64_Gene	protein_coding
chr16	45768063	45768304	242	123	21	53.76	5.89	MACS_peak_653	ENSMUST00000054294	4753842	4758216	-1	downstream	17598	ENSMUSG00000044674	Fzd1	frizzled_homolog_1_(Drosophila)_Gene	protein_coding
chr4	49414258	49414592	335	250	60	280.7	22.02	MACS_peak_1106	ENSMUST00000110111	47289372	47343360	1	inside	17647	ENSMUSG00000038068	Rnf144b	ring_finger_protein_144B_Gene	protein_coding
chr6	52502536	52502852	317	194	26	60.09	5.97	MACS_peak_1272	ENSMUST00000131558	21993152	22008655	1	downstream	17787	ENSMUSG00000075297	H60b	histocompatibility_60b_Gene	protein_coding
chr2	116754575	116754984	410	204	32	66.24	5.23	MACS_peak_906	ENSMUST00000165345	120142811	120143278	-1	downstream	17849	ENSMUSG00000092115	BX005170.1	-------------	protein_coding
chr1	85161862	85162433	572	348	63	123.68	9.56	MACS_peak_68	ENSMUST00000026700	87553575	87595581	1	inside	18043	ENSMUSG00000025610	ORF63	open_reading_frame_63_Gene	protein_coding
chr3	25449460	25450459	1000	561	179	370.78	5.88	MACS_peak_989	ENSMUST00000165345	120142811	120143278	-1	downstream	18170	ENSMUSG00000092115	BX005170.1	-------------	protein_coding
chr14	14769932	14770312	381	227	29	59.04	7.09	MACS_peak_459	ENSMUST00000031311	89194021	89212306	1	downstream	18413	ENSMUSG00000029366	Dck	deoxycytidine_kinase_Gene	protein_coding
chr7	104176713	104177009	297	169	23	50.53	5.6	MACS_peak_1375	ENSMUST00000166105	124404577	124406851	1	downstream	18428	ENSMUSG00000090286	AC161001.1	L1_unspliced_fusion_gene_protein	protein_coding
chr3	62960725	62961152	428	180	38	80.47	6.13	MACS_peak_1021	ENSMUST00000167500	38224171	38229466	-1	downstream	18501	ENSMUSG00000037465	Klf10	Kruppel-like_factor_10_Gene	protein_coding
chr7	126766070	126766414	345	214	27	58.06	4.85	MACS_peak_1382	ENSMUST00000092984	68505818	68630126	1	inside	18597	ENSMUSG00000020900	Myh10	myosin,_heavy_polypeptide_10,_non-muscle_Gene	protein_coding
chr10	129101745	129102072	328	233	25	52.68	5.23	MACS_peak_224	ENSMUST00000110308	39585743	39592480	1	downstream	18807	ENSMUSG00000022303	Tm7sf4	transmembrane_7_superfamily_member_4_Gene	protein_coding
chr18	68483540	68483836	297	203	23	50.53	4.85	MACS_peak_799	ENSMUST00000029377	57229236	57245599	1	downstream	18900	ENSMUSG00000027801	Tm4sf4	transmembrane_4_superfamily_member_4_Gene	protein_coding
chr2	130475608	130475832	225	91	21	59.28	7.05	MACS_peak_916	ENSMUST00000170631	27625963	27628286	1	downstream	19080	ENSMUSG00000005547	Cyp2a5	cytochrome_P450,_family_2,_subfamily_a,_polypeptide_5_Gene	protein_coding
chr7	46696568	46696889	322	142	31	69.53	5.74	MACS_peak_1340	ENSMUST00000109819	60275774	60278628	-1	downstream	19083	ENSMUSG00000052957	Gas1	growth_arrest_specific_1_Gene	protein_coding
chr5	90566262	90566564	303	220	24	52.83	4.78	MACS_peak_1216	ENSMUST00000032963	107475247	107520406	-1	inside	19093	ENSMUSG00000030718	Ppme1	protein_phosphatase_methylesterase_1_Gene	protein_coding
chr11	5670577	5670893	317	199	25	55.25	5.6	MACS_peak_228	ENSMUST00000172100	2550262	2552957	1	downstream	19155	ENSMUSG00000090600	AC149585.1	-------------	protein_coding
chr16	13399696	13400365	670	185	49	65.65	4.54	MACS_peak_624	ENSMUST00000042410	3344312	3522225	1	inside	19218	ENSMUSG00000040274	Cdk6	cyclin-dependent_kinase_6_Gene	protein_coding
chr6	43070810	43071128	319	153	25	54.78	4.85	MACS_peak_1265	ENSMUST00000133388	100544189	100677214	1	inside	19225	ENSMUSG00000037286	Stag1	stromal_antigen_1_Gene	protein_coding
chr16	3254703	3255195	493	202	59	76.88	4.51	MACS_peak_612	ENSMUST00000143157	80775390	80800728	1	inside	19390	ENSMUSG00000037101	Ttc29	tetratricopeptide_repeat_domain_29_Gene	protein_coding
chr2	20241157	20241551	395	183	31	65.07	5.6	MACS_peak_849	ENSMUST00000161589	160695216	160744678	-1	inside	19398	ENSMUSG00000073530	Pappa2	pappalysin_2_Gene	protein_coding
chr4	32241910	32242292	383	225	35	65.43	4.51	MACS_peak_1096	ENSMUST00000084046	19933242	19958788	-1	inside	19480	ENSMUSG00000074449	Gm15319	predicted_gene_15319_Gene	protein_coding
chr2	27357949	27358372	424	156	80	135.3	6.48	MACS_peak_857	ENSMUST00000149077	27390054	27391177	1	downstream	19510	ENSMUSG00000038127	Ccdc50	coiled-coil_domain_containing_50_Gene	protein_coding
chr6	29825628	29825904	277	187	23	55.49	4.85	MACS_peak_1256	ENSMUST00000168722	59205753	59371220	1	inside	19577	ENSMUSG00000059586	Nsmce2	non-SMC_element_2_homolog_(MMS21,_S._cerevisiae)_Gene	protein_coding
chr7	93759795	93760100	306	177	24	53.13	5.6	MACS_peak_1369	ENSMUST00000131440	106639031	106703672	1	inside	19709	ENSMUSG00000061887	Ssbp3	single-stranded_DNA_binding_protein_3_Gene	protein_coding
chr3	92419974	92420437	464	231	62	161.23	15.23	MACS_peak_1039	ENSMUST00000122210	57647030	57649800	-1	downstream	20297	ENSMUSG00000027805	Pfn2	profilin_2_Gene	protein_coding
chr14	54763504	54763954	451	216	35	70.67	6.72	MACS_peak_496	ENSMUST00000073309	27584215	27586958	1	downstream	20304	ENSMUSG00000021879	Dnahc12	dynein,_axonemal,_heavy_chain_12_Gene	protein_coding
chr9	37514451	37514775	325	178	25	53.37	5.6	MACS_peak_1497	ENSMUST00000165345	120142811	120143278	-1	downstream	20364	ENSMUSG00000092115	BX005170.1	-------------	protein_coding
chr16	37860345	37860691	347	232	26	52.98	5.23	MACS_peak_645	ENSMUST00000161550	72974373	73051883	-1	inside	20537	ENSMUSG00000033487	Fndc3a	fibronectin_type_III_domain_containing_3A_Gene	protein_coding
chrX	120137782	120138107	326	102	55	52.89	5.86	MACS_peak_1626	ENSMUST00000061512	129711848	129736867	-1	inside	20619	ENSMUSG00000051590	Ysk4	Yeast_Sps1/Ste20-related_kinase_4_(S._cerevisiae)_Gene	protein_coding
chr7	81691877	81692112	236	91	22	57.61	4.92	MACS_peak_1361	ENSMUST00000135595	146778619	146795828	1	downstream	20640	ENSMUSG00000074749	Plk1s1	polo-like_kinase_1_substrate_1_Gene	protein_coding
chrX	120774926	120775437	512	275	231	300.74	5.61	MACS_peak_1657	ENSMUST00000109939	149231069	149236029	1	downstream	20823	ENSMUSG00000033156	Cst10	cystatin_10_(chondrocytes)_Gene	protein_coding
chr5	37051979	37052443	465	280	52	158.18	9.33	MACS_peak_1193	ENSMUST00000156608	62966136	62974164	1	downstream	20855	ENSMUSG00000021932	Rnaseh2b	ribonuclease_H2,_subunit_B_Gene	protein_coding
chr2	3375916	3376228	313	223	24	51.47	4.48	MACS_peak_840	ENSMUST00000111968	110034541	110116367	1	inside	20894	ENSMUSG00000032481	Smarcc1	SWI/SNF_related,_matrix_associated,_actin_dependent_regulator_of_chromatin,_subfamily_c,_member_1_Gene	protein_coding
chr2	88979449	88979748	300	194	26	64.58	8.58	MACS_peak_885	ENSMUST00000150649	175497204	175529205	-1	inside	21018	ENSMUSG00000073491	Pydc4	pyrin_domain_containing_4_Gene	protein_coding
chr1	176072684	176072956	273	89	22	51.56	5.23	MACS_peak_121	ENSMUST00000171635	3918644	3926798	-1	downstream	21068	ENSMUSG00000065987	Cd209b	CD209b_antigen_Gene	protein_coding
chr14	36914013	36914318	306	178	25	51.47	5.84	MACS_peak_478	ENSMUST00000065167	113339498	113444534	-1	inside	21149	ENSMUSG00000042249	Adrbk2	adrenergic_receptor_kinase,_beta_2_Gene	protein_coding
chr1	193548279	193548576	298	204	24	51.47	4.62	MACS_peak_135	ENSMUST00000170434	130153626	130154138	1	downstream	21293	ENSMUSG00000090938	AC125221.1	-------------	protein_coding
chr16	3255510	3256000	491	236	41	89.51	5.23	MACS_peak_613	ENSMUST00000084046	19933242	19958788	-1	inside	21437	ENSMUSG00000074449	Gm15319	predicted_gene_15319_Gene	protein_coding
chr3	25450912	25451835	924	190	107	320.57	8.96	MACS_peak_990	ENSMUST00000128365	45901154	45902080	-1	downstream	21549	ENSMUSG00000033149	Phldb2	pleckstrin_homology-like_domain,_family_B,_member_2_Gene	protein_coding
chr9	101095292	101095645	354	185	26	51.45	5.6	MACS_peak_1545	ENSMUST00000022641	69181445	69200143	-1	downstream	21619	ENSMUSG00000022057	Adamdec1	ADAM-like,_decysin_1_Gene	protein_coding
chr14	50649062	50649400	339	197	27	59.49	6.34	MACS_peak_492	ENSMUST00000063140	76073710	76171385	-1	inside	21636	ENSMUSG00000032360	Hcrtr2	hypocretin_(orexin)_receptor_2_Gene	protein_coding
chr9	20289121	20289498	378	232	30	61.35	5.41	MACS_peak_1486	ENSMUST00000100426	6853587	6856127	-1	downstream	21946	ENSMUSG00000075538	Gm10855	predicted_gene_10855_Gene	protein_coding
chrX	120812236	120812422	187	93	37	58.53	4.7	MACS_peak_1666	ENSMUST00000058831	30429057	30458514	-1	inside	22010	ENSMUSG00000029782	Tmem209	transmembrane_protein_209_Gene	protein_coding
chr11	47361118	47361434	317	121	25	55.25	4.85	MACS_peak_256	ENSMUST00000039904	61123254	61145351	1	downstream	22294	ENSMUSG00000024617	Camk2a	calcium/calmodulin-dependent_protein_kinase_II_alpha_Gene	protein_coding
chr10	117223569	117223981	413	272	33	51.81	4.6	MACS_peak_214	ENSMUST00000112714	49474834	49630297	1	inside	22338	ENSMUSG00000026764	Kif5c	kinesin_family_member_5C_Gene	protein_coding
chr6	90442670	90443003	334	242	29	53.59	5.5	MACS_peak_1296	ENSMUST00000154559	63561608	63579002	1	downstream	22424	ENSMUSG00000030450	Oca2	oculocutaneous_albinism_II_Gene	protein_coding
chr9	111101919	111102179	261	169	22	54.67	5.23	MACS_peak_1552	ENSMUST00000163852	13279347	13318454	-1	inside	22552	ENSMUSG00000090762	AC161211.1	vomeronasal_receptor_Vmn2r56	protein_coding
chr8	22652204	22652785	582	375	48	50.88	4.04	MACS_peak_1406	ENSMUST00000137316	30684680	30687337	1	downstream	22591	ENSMUSG00000020674	Pxdn	peroxidasin_homolog_(Drosophila)_Gene	protein_coding
chr2	61567352	61567642	291	160	23	51.97	5.23	MACS_peak_870	ENSMUST00000081894	6192608	6256595	1	inside	22641	ENSMUSG00000020456	Ogdh	oxoglutarate_dehydrogenase_(lipoamide)_Gene	protein_coding
chr16	33603385	33603667	283	168	26	69.44	7.09	MACS_peak_637	ENSMUST00000165345	120142811	120143278	-1	downstream	22768	ENSMUSG00000092115	BX005170.1	-------------	protein_coding
chr1	52705559	52705825	267	92	24	63.42	5.23	MACS_peak_41	ENSMUST00000159558	16333488	16509292	-1	inside	22844	ENSMUSG00000025920	Stau2	staufen_(RNA_binding_protein)_homolog_2_(Drosophila)_Gene	protein_coding
chr1	82576593	82577010	418	245	33	54.24	4.15	MACS_peak_64	ENSMUST00000109691	118754952	118995451	1	inside	22851	ENSMUSG00000041992	Rapgef5	Rap_guanine_nucleotide_exchange_factor_(GEF)_5_Gene	protein_coding
chr16	33075078	33075585	508	176	39	65.54	4.07	MACS_peak_636	ENSMUST00000099611	16707572	16740918	-1	inside	23047	ENSMUSG00000046230	Vps13a	vacuolar_protein_sorting_13A_(yeast)_Gene	protein_coding
chr3	25451856	25452224	369	140	30	66.58	5.6	MACS_peak_991	ENSMUST00000084046	19933242	19958788	-1	inside	23152	ENSMUSG00000074449	Gm15319	predicted_gene_15319_Gene	protein_coding
chrX	120773499	120774045	547	218	165	594.99	12.89	MACS_peak_1656	ENSMUST00000162060	66776704	66782354	-1	downstream	23271	ENSMUSG00000027833	Shox2	short_stature_homeobox_2_Gene	protein_coding
chr8	93601057	93601357	301	208	24	54.34	5.23	MACS_peak_1463	ENSMUST00000151313	59513977	59527220	-1	downstream	23289	ENSMUSG00000028382	Rod1	ROD1_regulator_of_differentiation_1_(S._pombe)_Gene	protein_coding
chr3	145657972	145658273	302	145	26	64.03	4.85	MACS_peak_1069	ENSMUST00000117441	67241312	67289688	-1	inside	23645	ENSMUSG00000018341	Il12rb2	interleukin_12_receptor,_beta_2_Gene	protein_coding
chr18	10699551	10699864	314	135	24	51.26	5.6	MACS_peak_758	ENSMUST00000009329	81928687	81930301	1	downstream	24043	ENSMUSG00000009185	Ccl8	chemokine_(C-C_motif)_ligand_8_Gene	protein_coding
chr8	19871607	19871766	160	79	23	113.1	8.58	MACS_peak_1400	ENSMUST00000074770	22213609	23064372	1	inside	24105	ENSMUSG00000052387	Trpm3	transient_receptor_potential_cation_channel,_subfamily_M,_member_3_Gene	protein_coding
chr12	70277019	70277251	233	89	20	52	5.23	MACS_peak_335	ENSMUST00000029256	30691798	30720185	1	inside	24123	ENSMUSG00000027706	Sec62	SEC62_homolog_(S._cerevisiae)_Gene	protein_coding
chrX	52813547	52813923	377	239	37	75.75	8.69	MACS_peak_1580	ENSMUST00000107727	82161994	82199190	1	inside	24284	ENSMUSG00000033900	Mtap9	microtubule-associated_protein_9_Gene	protein_coding
chr3	25452244	25452648	405	201	37	92.41	7.09	MACS_peak_992	ENSMUST00000098713	67610121	67653222	-1	inside	24301	ENSMUSG00000074300	BC030870	cDNA_sequence_BC030870_Gene	protein_coding
chrX	121078191	121078355	165	82	34	85.72	5.34	MACS_peak_1667	ENSMUST00000165345	120142811	120143278	-1	downstream	24487	ENSMUSG00000092115	BX005170.1	-------------	protein_coding
chr5	20395348	20395687	340	196	26	54.56	5.23	MACS_peak_1186	ENSMUST00000111133	181341161	181448082	-1	inside	24551	ENSMUSG00000055067	Smyd3	SET_and_MYND_domain_containing_3_Gene	protein_coding
chr16	3256925	3257589	665	458	59	68.7	5.13	MACS_peak_614	ENSMUST00000102868	65590651	65638446	1	inside	24669	ENSMUSG00000032688	Malt1	mucosa_associated_lymphoid_tissue_lymphoma_translocation_gene_1_Gene	protein_coding
chr17	65984187	65984502	316	115	26	53.42	4.44	MACS_peak_727	ENSMUST00000099656	59268565	59269491	-1	downstream	25098	ENSMUSG00000074995	Olfr201	olfactory_receptor_201_Gene	protein_coding
chr16	31963528	31964058	531	93	43	94.05	5.23	MACS_peak_635	ENSMUST00000027861	166726863	166754397	1	inside	25121	ENSMUSG00000026574	Dpt	dermatopontin_Gene	protein_coding
chr6	39033686	39034004	319	212	25	54.78	4.85	MACS_peak_1261	ENSMUST00000125551	15892545	15984812	-1	inside	25168	ENSMUSG00000060924	Csmd1	CUB_and_Sushi_multiple_domains_1_Gene	protein_coding
chr16	73982158	73982445	288	138	23	52.7	4.85	MACS_peak_680	ENSMUST00000105087	52147479	52147910	-1	downstream	25610	ENSMUSG00000078291	Gm3940	predicted_gene_3940_Gene	protein_coding
chr3	90305382	90305751	370	130	27	52.47	5.97	MACS_peak_1037	ENSMUST00000160747	65643037	65645719	-1	downstream	25621	ENSMUSG00000040524	Zfp609	zinc_finger_protein_609_Gene	protein_coding
chr6	90610379	90610748	370	219	36	52.07	3.64	MACS_peak_1297	ENSMUST00000092999	64991883	65083323	-1	inside	25627	ENSMUSG00000020542	Myocd	myocardin_Gene	protein_coding
chr13	25195850	25196208	359	247	32	79.28	5.23	MACS_peak_377	ENSMUST00000165345	120142811	120143278	-1	downstream	25735	ENSMUSG00000092115	BX005170.1	-------------	protein_coding
chr10	53342552	53342852	301	92	24	54.34	5.6	MACS_peak_186	ENSMUST00000099656	59268565	59269491	-1	downstream	25953	ENSMUSG00000074995	Olfr201	olfactory_receptor_201_Gene	protein_coding
chr7	18839166	18839460	295	93	27	71.27	7.46	MACS_peak_1330	ENSMUST00000092821	85168395	85638852	1	inside	26304	ENSMUSG00000059439	Bcas3	breast_carcinoma_amplified_sequence_3_Gene	protein_coding
chr13	44834063	44834309	247	92	21	53.33	5.6	MACS_peak_394	ENSMUST00000165345	120142811	120143278	-1	downstream	26348	ENSMUSG00000092115	BX005170.1	-------------	protein_coding
chr1	157812223	157812472	250	157	24	68.59	5.97	MACS_peak_106	ENSMUST00000164064	78546493	78547440	1	downstream	26568	ENSMUSG00000090451	AC151578.1	EG620155_protein	protein_coding
chr17	69514050	69514392	343	194	27	58.53	7.09	MACS_peak_730	ENSMUST00000061084	25161393	25232886	1	inside	26695	ENSMUSG00000019978	Epb4.1l2	erythrocyte_protein_band_4.1-like_2_Gene	protein_coding
chr1	95416629	95416906	278	92	24	55.86	4.57	MACS_peak_74	ENSMUST00000120320	104392480	104406345	-1	downstream	26880	ENSMUSG00000034528	Hsd17b13	hydroxysteroid_(17-beta)_dehydrogenase_13_Gene	protein_coding
chr2	69587719	69588117	399	141	38	99.56	6.34	MACS_peak_876	ENSMUST00000146287	39174721	39284161	1	inside	26937	ENSMUSG00000019843	Fyn	Fyn_proto-oncogene_Gene	protein_coding
chrX	120772560	120772861	302	87	108	669.24	23.33	MACS_peak_1655	ENSMUST00000020853	36934932	36944789	-1	downstream	26968	ENSMUSG00000020545	1700108M19Rik	RIKEN_cDNA_1700108M19_gene_Gene	protein_coding
chr3	25452942	25453655	714	180	77	217.28	7.46	MACS_peak_993	ENSMUST00000098909	19729746	19752236	1	downstream	27003	ENSMUSG00000074456	4930467E23Rik	RIKEN_cDNA_4930467E23_gene_Gene	protein_coding
chr4	146858241	146858699	459	193	44	69.78	4.25	MACS_peak_1160	ENSMUST00000051687	5639584	5640996	1	downstream	27410	ENSMUSG00000043192	Gm1840	predicted_gene_1840_Pseudogene	protein_coding
chr2	27355105	27357940	2836	583	1052	2086.76	12.85	MACS_peak_856	ENSMUST00000165345	120142811	120143278	-1	downstream	27556	ENSMUSG00000092115	BX005170.1	-------------	protein_coding
chr12	35871465	35871782	318	200	24	50.34	5.6	MACS_peak_313	ENSMUST00000164183	8851919	8869981	-1	downstream	27558	ENSMUSG00000021147	Wdr37	WD_repeat_domain_37_Gene	protein_coding
chr9	96804184	96804481	298	205	23	50.3	4.85	MACS_peak_1541	ENSMUST00000063593	14027565	14090301	-1	inside	27671	ENSMUSG00000051978	Erich1	glutamate-rich_1_Gene	protein_coding
chr17	3549457	3549729	273	122	23	56.54	6.34	MACS_peak_691	ENSMUST00000170496	8422988	8454790	1	inside	28312	ENSMUSG00000054099	Slc25a40	solute_carrier_family_25,_member_40_Gene	protein_coding
chr5	124086513	124086830	318	82	25	55.01	5.97	MACS_peak_1237	ENSMUST00000065173	35654655	35792445	-1	inside	28392	ENSMUSG00000045083	Lingo2	leucine_rich_repeat_and_Ig_domain_containing_2_Gene	protein_coding
chr15	73188640	73189011	372	206	27	52.04	6.34	MACS_peak_596	ENSMUST00000126747	8658743	8659588	-1	downstream	28528	ENSMUSG00000005360	Slc1a3	solute_carrier_family_1_(glial_high_affinity_glutamate_transporter),_member_3_Gene	protein_coding
chr17	51310057	51310444	388	238	34	80.73	5.18	MACS_peak_716	ENSMUST00000110075	74377071	74381108	-1	downstream	28547	ENSMUSG00000091391	AC164531.1	-------------	protein_coding
chr2	148303083	148303390	308	88	25	57.46	4.48	MACS_peak_930	ENSMUST00000065911	53896823	54249742	1	inside	28645	ENSMUSG00000061603	Akap6	A_kinase_(PRKA)_anchor_protein_6_Gene	protein_coding
chr11	114734393	114734982	590	414	44	66.04	3.5	MACS_peak_289	ENSMUST00000167243	98906364	98909641	1	downstream	28664	ENSMUSG00000090665	AC101882.1	-------------	protein_coding
chr4	133967492	133967898	407	208	35	55.33	4.61	MACS_peak_1147	ENSMUST00000042766	57456496	57485420	-1	inside	28708	ENSMUSG00000037826	Ppm1k	protein_phosphatase_1K_(PP2C_domain_containing)_Gene	protein_coding
chr19	56913815	56914167	353	91	29	56.82	4.72	MACS_peak_838	ENSMUST00000165345	120142811	120143278	-1	downstream	28778	ENSMUSG00000092115	BX005170.1	-------------	protein_coding
chr14	20445387	20445704	318	135	24	50.34	5.23	MACS_peak_465	ENSMUST00000170437	75293457	75371484	1	inside	28833	ENSMUSG00000005533	Igf1r	insulin-like_growth_factor_I_receptor_Gene	protein_coding
chr13	33988343	33988681	339	140	25	50.23	6.72	MACS_peak_384	ENSMUST00000084046	19933242	19958788	-1	downstream	29267	ENSMUSG00000074449	Gm15319	predicted_gene_15319_Gene	protein_coding
chr17	69797443	69797675	233	91	20	52	5.6	MACS_peak_731	ENSMUST00000165345	120142811	120143278	-1	downstream	29314	ENSMUSG00000092115	BX005170.1	-------------	protein_coding
chr4	146724460	146725063	604	352	65	52.52	4.43	MACS_peak_1157	ENSMUST00000087282	70043376	70327447	1	inside	29439	ENSMUSG00000053153	Spag16	sperm_associated_antigen_16_Gene	protein_coding
chr2	27354355	27355028	674	142	168	153.94	8.05	MACS_peak_855	ENSMUST00000165345	120142811	120143278	-1	downstream	29712	ENSMUSG00000092115	BX005170.1	-------------	protein_coding
chr12	105242853	105243200	348	207	34	81.54	5.69	MACS_peak_352	ENSMUST00000035952	102273851	102324936	1	inside	29760	ENSMUSG00000027859	Ngf	nerve_growth_factor_Gene	protein_coding
chr9	22492230	22492526	297	208	25	60.29	5.23	MACS_peak_1487	ENSMUST00000116566	62727884	62800846	-1	inside	30167	ENSMUSG00000032405	Pias1	protein_inhibitor_of_activated_STAT_1_Gene	protein_coding
chr2	65564696	65565057	362	155	28	54.19	4.85	MACS_peak_873	ENSMUST00000080097	42600673	42601161	1	downstream	30184	ENSMUSG00000056849	Gm16415	predicted_pseudogene_16415_Pseudogene	protein_coding
chr4	19040514	19040791	278	167	23	55.23	5.23	MACS_peak_1089	ENSMUST00000154138	87003576	87031760	1	downstream	30778	ENSMUSG00000018548	Trim37	tripartite_motif-containing_37_Gene	protein_coding
chr5	107890427	107890724	298	93	24	55.08	4.48	MACS_peak_1228	ENSMUST00000165345	120142811	120143278	-1	downstream	30824	ENSMUSG00000092115	BX005170.1	-------------	protein_coding
chrX	120133977	120134284	308	214	31	89.43	9.7	MACS_peak_1625	ENSMUST00000031170	86441068	86494608	-1	inside	30876	ENSMUSG00000029253	Cenpc1	centromere_protein_C1_Gene	protein_coding
chr3	25454327	25455233	907	246	103	302.55	8.58	MACS_peak_994	ENSMUST00000105472	4331339	4336293	-1	downstream	30923	ENSMUSG00000024235	Map3k8	mitogen-activated_protein_kinase_kinase_kinase_8_Gene	protein_coding
chr2	159813421	159813724	304	112	24	53.61	6.34	MACS_peak_940	ENSMUST00000029567	79689852	79750200	1	inside	31039	ENSMUSG00000027955	Fam198b	family_with_sequence_similarity_198,_member_B_Gene	protein_coding
chr6	92842001	92842346	346	191	31	75.6	6.57	MACS_peak_1299	ENSMUST00000095247	49754541	49894892	1	inside	31179	ENSMUSG00000023999	Kif6	kinesin_family_member_6_Gene	protein_coding
chr2	48005240	48005608	369	211	30	66.58	5.97	MACS_peak_863	ENSMUST00000048238	87663945	87687881	1	downstream	31646	ENSMUSG00000020056	Ccdc53	coiled-coil_domain_containing_53_Gene	protein_coding
chrX	8191132	8191834	703	258	251	445.72	8.4	MACS_peak_1567	ENSMUST00000076099	16981916	16986754	1	downstream	31960	ENSMUSG00000058643	Speer4f	spermatogenesis_associated_glutamate_(E)-rich_protein_4f_Gene	protein_coding
chrX	52962577	52962731	155	77	21	98.82	7.84	MACS_peak_1582	ENSMUST00000115399	53632635	53735561	1	inside	32323	ENSMUSG00000069378	Prdm6	PR_domain_containing_6_Gene	protein_coding
chr2	122002230	122002520	291	116	23	51.97	4.48	MACS_peak_910	ENSMUST00000100982	120125349	120162974	-1	inside	32334	ENSMUSG00000072791	Abcb5	ATP-binding_cassette,_sub-family_B_(MDR/TAP),_member_5_Gene	protein_coding
chr10	39596632	39597011	380	202	28	52.39	6.16	MACS_peak_175	ENSMUST00000094491	121240948	121249519	-1	downstream	32575	ENSMUSG00000072049	Vmn2r121	vomeronasal_2,_receptor_121_Gene	protein_coding
chr18	84718006	84718288	283	202	23	53.95	5.23	MACS_peak_811	ENSMUST00000171383	67355020	67364661	1	downstream	32827	ENSMUSG00000027022	Xirp2	xin_actin-binding_repeat_containing_2_Gene	protein_coding
chr17	95259493	95259968	476	320	39	83.56	5.23	MACS_peak_748	ENSMUST00000094491	121240948	121249519	-1	downstream	32829	ENSMUSG00000072049	Vmn2r121	vomeronasal_2,_receptor_121_Gene	protein_coding
chr6	40070144	40070456	313	141	25	55.74	4.82	MACS_peak_1263	ENSMUST00000163269	13165546	13180332	1	downstream	33309	ENSMUSG00000037346	Hrh4	histamine_receptor_H4_Gene	protein_coding
chr6	47795799	47796125	327	114	27	56.51	4.78	MACS_peak_1267	ENSMUST00000167928	84102366	84104121	-1	downstream	33697	ENSMUSG00000090870	AL596252.1	-------------	protein_coding
chr1	16106114	16106426	313	224	26	55.84	5.24	MACS_peak_4	ENSMUST00000113345	120256218	120259260	1	downstream	33701	ENSMUSG00000079450	3110007F17Rik	RIKEN_cDNA_3110007F17_gene_Gene	protein_coding
chr5	66226831	66227135	305	215	24	53.37	5.23	MACS_peak_1205	ENSMUST00000148463	165334281	165340277	1	downstream	33855	ENSMUSG00000027661	Slc2a10	solute_carrier_family_2_(facilitated_glucose_transporter),_member_10_Gene	protein_coding
chr3	100240802	100241133	332	127	26	55.32	5.15	MACS_peak_1043	ENSMUST00000094491	121240948	121249519	-1	downstream	33866	ENSMUSG00000072049	Vmn2r121	vomeronasal_2,_receptor_121_Gene	protein_coding
chr4	141268830	141269100	271	144	24	55.61	5.13	MACS_peak_1149	ENSMUST00000139660	32259994	32264382	-1	downstream	34051	ENSMUSG00000027663	Zmat3	zinc_finger_matrin_type_3_Gene	protein_coding
chr3	25455505	25456345	841	588	102	120.83	4.98	MACS_peak_995	ENSMUST00000094491	121240948	121249519	-1	downstream	34611	ENSMUSG00000072049	Vmn2r121	vomeronasal_2,_receptor_121_Gene	protein_coding
chr2	76807552	76807973	422	152	37	63.49	5.08	MACS_peak_879	ENSMUST00000124430	34244200	34252401	-1	downstream	34637	ENSMUSG00000061751	Kalrn	kalirin,_RhoGEF_kinase_Gene	protein_coding
chr2	153533123	153533398	276	147	24	60.86	5.23	MACS_peak_934	ENSMUST00000030683	16059368	16125257	1	inside	34672	ENSMUSG00000028864	Hgf	hepatocyte_growth_factor_Gene	protein_coding
chr7	81686734	81687161	428	170	32	62.2	5.97	MACS_peak_1360	ENSMUST00000094491	121240948	121249519	-1	downstream	34840	ENSMUSG00000072049	Vmn2r121	vomeronasal_2,_receptor_121_Gene	protein_coding
chr14	52082456	52082896	441	210	47	127.41	14.38	MACS_peak_494	ENSMUST00000132845	141145303	141224825	-1	inside	35047	ENSMUSG00000063681	Crb1	crumbs_homolog_1_(Drosophila)_Gene	protein_coding
chr6	60342902	60343172	271	163	22	52.06	5.6	MACS_peak_1279	ENSMUST00000094491	121240948	121249519	-1	downstream	35248	ENSMUSG00000072049	Vmn2r121	vomeronasal_2,_receptor_121_Gene	protein_coding
chrX	151156747	151156980	234	144	38	130.48	10.31	MACS_peak_1744	ENSMUST00000032413	143115750	143157062	1	inside	35842	ENSMUSG00000030275	Etnk1	ethanolamine_kinase_1_Gene	protein_coding
chr4	40693454	40693778	325	212	26	58.1	5.6	MACS_peak_1101	ENSMUST00000166859	114062243	114149930	1	inside	35961	ENSMUSG00000033545	Znrf1	zinc_and_ring_finger_1_Gene	protein_coding
chr12	36969006	36969326	321	108	27	64.03	5.6	MACS_peak_315	ENSMUST00000066807	33326707	33394175	1	inside	36200	ENSMUSG00000054051	Ercc6	excision_repair_cross-complementing_rodent_repair_deficiency,_complementation_group_6_Gene	protein_coding
chr2	98169886	98170408	523	400	50	127.06	9.33	MACS_peak_893	ENSMUST00000101234	83752816	84193164	1	inside	36389	ENSMUSG00000021219	Rgs6	regulator_of_G-protein_signaling_6_Gene	protein_coding
chr15	37641566	37641918	353	167	30	65.71	5.97	MACS_peak_576	ENSMUST00000023006	66211420	66332472	-1	inside	36448	ENSMUSG00000022375	Lrrc6	leucine_rich_repeat_containing_6_(testis)_Gene	protein_coding
chr9	49366872	49367188	317	137	25	55.25	5.23	MACS_peak_1502	ENSMUST00000167895	45719808	45835016	1	inside	36455	ENSMUSG00000054477	Kcnn2	potassium_intermediate/small_conductance_calcium-activated_channel,_subfamily_N,_member_2_Gene	protein_coding
chr11	22845636	22846003	368	165	29	56.82	4.57	MACS_peak_238	ENSMUST00000030508	139292977	139388883	-1	inside	36798	ENSMUSG00000028736	Pax7	paired_box_gene_7_Gene	protein_coding
chr14	20448056	20448372	317	188	43	69.29	6.99	MACS_peak_466	ENSMUST00000065112	30706740	30730037	-1	downstream	36869	ENSMUSG00000033453	Adamts15	a_disintegrin-like_and_metallopeptidase_(reprolysin_type)_with_thrombospondin_type_1_motif,_15_Gene	protein_coding
chr2	155013645	155014030	386	223	31	65.91	6.62	MACS_peak_936	ENSMUST00000085711	57181920	57182598	1	downstream	36946	ENSMUSG00000066626	Gm5121	predicted_gene_5121_Gene	protein_coding
chr12	115842862	115843155	294	87	24	56.08	4.85	MACS_peak_355	ENSMUST00000149919	151395390	151412846	-1	downstream	37182	ENSMUSG00000028037	Ifi44	interferon-induced_protein_44_Gene	protein_coding
chr5	20918904	20919198	295	93	24	51.01	4.48	MACS_peak_1187	ENSMUST00000114542	47338456	47661391	1	inside	37194	ENSMUSG00000032076	Cadm1	cell_adhesion_molecule_1_Gene	protein_coding
chr3	112998004	112998420	417	235	41	95.23	9.62	MACS_peak_1051	ENSMUST00000066598	59825985	59826383	-1	downstream	37336	ENSMUSG00000071750	Gm7713	predicted_gene_7713_Pseudogene	protein_coding
chr2	52100026	52100278	253	163	21	51.72	4.85	MACS_peak_866	ENSMUST00000106911	101760148	102278438	1	inside	37431	ENSMUSG00000028525	Pde4b	phosphodiesterase_4B,_cAMP_specific_Gene	protein_coding
chr16	84871972	84872328	357	86	35	60.15	3.99	MACS_peak_684	ENSMUST00000066207	104754348	104767630	1	downstream	37825	ENSMUSG00000053863	Mepe	matrix_extracellular_phosphoglycoprotein_with_ASARM_motif_(bone)_Gene	protein_coding
chr5	75429115	75429422	308	226	25	56.21	4.77	MACS_peak_1207	ENSMUST00000114589	45224450	45253008	1	downstream	38276	ENSMUSG00000052013	Btla	B_and_T_lymphocyte_associated_Gene	protein_coding
chr1	196696579	196696751	173	86	35	157.39	9.6	MACS_peak_137	ENSMUST00000094491	121240948	121249519	-1	downstream	39015	ENSMUSG00000072049	Vmn2r121	vomeronasal_2,_receptor_121_Gene	protein_coding
chrX	35841404	35841737	334	129	27	60.72	9.33	MACS_peak_1570	ENSMUST00000094491	121240948	121249519	-1	downstream	39318	ENSMUSG00000072049	Vmn2r121	vomeronasal_2,_receptor_121_Gene	protein_coding
chr2	52292311	52292607	297	159	26	65.41	5.97	MACS_peak_867	ENSMUST00000084650	126287837	126327888	-1	inside	39607	ENSMUSG00000066197	Gpr139	G_protein-coupled_receptor_139_Gene	protein_coding
chr2	146261230	146261590	361	162	29	63.72	5.97	MACS_peak_927	ENSMUST00000046860	63269177	63317015	-1	inside	39812	ENSMUSG00000041482	Fam38b	family_with_sequence_similarity_38,_member_B_Gene	protein_coding
chr14	64623078	64623407	330	227	28	57.39	5.02	MACS_peak_502	ENSMUST00000053880	135681645	136121740	-1	inside	40217	ENSMUSG00000030209	Grin2b	glutamate_receptor,_ionotropic,_NMDA2B_(epsilon_2)_Gene	protein_coding
chr1	127469504	127469794	291	91	24	55.8	5.52	MACS_peak_86	ENSMUST00000059351	34539181	34540020	1	downstream	40365	ENSMUSG00000048544	5930422O12Rik	RIKEN_cDNA_5930422O12_gene_Gene	protein_coding
chr18	20991172	20991431	260	96	22	54.93	6.34	MACS_peak_770	ENSMUST00000135168	25749297	25981600	-1	inside	40767	ENSMUSG00000032985	5730522E02Rik	RIKEN_cDNA_5730522E02_gene_Gene	protein_coding
chr2	139700975	139701459	485	138	38	76.7	5.6	MACS_peak_922	ENSMUST00000138335	25643928	25651268	-1	downstream	41071	ENSMUSG00000031549	Ido2	indoleamine_2,3-dioxygenase_2_Gene	protein_coding
chr2	27351129	27354040	2912	2273	740	699.3	12.96	MACS_peak_854	ENSMUST00000143331	112230880	112243590	-1	downstream	41240	ENSMUSG00000032745	Gpbp1	GC-rich_promoter_binding_protein_1_Gene	protein_coding
chr10	53206923	53207254	332	126	25	50.74	5.15	MACS_peak_185	ENSMUST00000023040	81149351	81191195	-1	inside	41296	ENSMUSG00000022404	Slc25a17	solute_carrier_family_25_(mitochondrial_carrier,_peroxisomal_membrane_protein),_member_17_Gene	protein_coding
chr4	82852121	82852544	424	185	35	61.12	5.42	MACS_peak_1122	ENSMUST00000035243	75982641	75991792	-1	downstream	41428	ENSMUSG00000034913	Spert	spermatid_associated_Gene	protein_coding
chr5	108389729	108390111	383	165	31	67.95	5.97	MACS_peak_1231	ENSMUST00000166899	103734435	103735934	1	downstream	41968	ENSMUSG00000091838	AC142450.1	-------------	protein_coding
chr2	15061523	15061861	339	169	26	54.79	6.34	MACS_peak_847	ENSMUST00000125458	78534203	78534748	1	downstream	42199	ENSMUSG00000012187	Mogat1	monoacylglycerol_O-acyltransferase_1_Gene	protein_coding
chr19	26694137	26694498	362	180	29	61.59	6.94	MACS_peak_827	ENSMUST00000051079	76512707	76517768	-1	downstream	42279	ENSMUSG00000048982	Gphb5	glycoprotein_hormone_beta_5_Gene	protein_coding
chr18	42683634	42683984	351	190	31	69.89	5.89	MACS_peak_779	ENSMUST00000171469	8694075	8694539	1	downstream	42542	ENSMUSG00000092097	AC122826.1	-------------	protein_coding
chr7	99772238	99772467	230	136	20	52.84	6.72	MACS_peak_1373	ENSMUST00000059937	28832989	28837097	-1	downstream	43386	ENSMUSG00000048411	Gm597	predicted_gene_597_Gene	protein_coding
chr17	88084418	88084698	281	127	28	81.2	6.34	MACS_peak_743	ENSMUST00000009340	175826486	175843053	-1	downstream	43422	ENSMUSG00000026536	Mnda	myeloid_cell_nuclear_differentiation_antigen_Gene	protein_coding
chr4	46275175	46275611	437	178	39	64.22	4.61	MACS_peak_1103	ENSMUST00000105479	51210824	51216419	1	downstream	43709	ENSMUSG00000062593	Lilrb4	leukocyte_immunoglobulin-like_receptor,_subfamily_B,_member_4_Gene	protein_coding
chr4	127234894	127235258	365	250	29	58.08	6.34	MACS_peak_1145	ENSMUST00000110075	74377071	74381108	-1	downstream	43913	ENSMUSG00000091391	AC164531.1	-------------	protein_coding
chr10	21586092	21586604	513	120	45	92.67	5.16	MACS_peak_159	ENSMUST00000112026	140727919	140739006	-1	downstream	44102	ENSMUSG00000019230	Lhx9	LIM_homeobox_protein_9_Gene	protein_coding
chr13	54485408	54486055	648	118	56	55.91	3.1	MACS_peak_397	ENSMUST00000159558	16333488	16509292	-1	inside	44305	ENSMUSG00000025920	Stau2	staufen_(RNA_binding_protein)_homolog_2_(Drosophila)_Gene	protein_coding
chr16	61117701	61118139	439	234	32	59.85	6.72	MACS_peak_669	ENSMUST00000110075	74377071	74381108	-1	downstream	44888	ENSMUSG00000091391	AC164531.1	-------------	protein_coding
chr2	21106749	21107065	317	207	26	54.28	4.85	MACS_peak_850	ENSMUST00000073478	5277031	5277348	-1	downstream	44968	ENSMUSG00000061261	Gm10097	predicted_gene_10097_Gene	protein_coding
chr17	85038603	85038901	299	141	24	51.47	6.06	MACS_peak_742	ENSMUST00000078401	111370010	111370693	1	downstream	45247	ENSMUSG00000060796	Gm6280	predicted_gene_6280_Gene	protein_coding
chr4	112390705	112391063	359	176	26	50.39	6.34	MACS_peak_1135	ENSMUST00000034014	41364520	41372307	-1	downstream	45421	ENSMUSG00000031603	Fgf20	fibroblast_growth_factor_20_Gene	protein_coding
chr17	81451291	81451618	328	136	25	52.68	5.6	MACS_peak_738	ENSMUST00000140760	58646760	58659628	-1	downstream	46387	ENSMUSG00000021553	Slc28a3	solute_carrier_family_28_(sodium-coupled_nucleoside_transporter),_member_3_Gene	protein_coding
chr2	62471081	62471393	313	219	28	52.43	4.48	MACS_peak_872	ENSMUST00000112821	44028870	44243139	1	inside	46480	ENSMUSG00000049744	Arhgap15	Rho_GTPase_activating_protein_15_Gene	protein_coding
chr7	12791520	12791822	303	131	24	51.47	5.06	MACS_peak_1328	ENSMUST00000021438	47795504	47919762	-1	inside	46498	ENSMUSG00000021047	Nova1	neuro-oncological_ventral_antigen_1_Gene	protein_coding
chr2	112857270	112857643	374	185	33	78.83	6.26	MACS_peak_902	ENSMUST00000039695	83134979	83219255	1	inside	46629	ENSMUSG00000042353	Frem3	Fras1_related_extracellular_matrix_protein_3_Gene	protein_coding
chrX	120129902	120130079	178	88	31	111.13	8.19	MACS_peak_1624	ENSMUST00000099537	26681760	26852763	1	inside	46896	ENSMUSG00000024921	Smarca2	SWI/SNF_related,_matrix_associated,_actin_dependent_regulator_of_chromatin,_subfamily_a,_member_2_Gene	protein_coding
chr9	38222757	38223119	363	203	63	143.52	10.01	MACS_peak_1498	ENSMUST00000125187	42248571	42276185	-1	downstream	47120	ENSMUSG00000047261	Gap43	growth_associated_protein_43_Gene	protein_coding
chr11	11054005	11054356	352	183	27	56.43	5.6	MACS_peak_232	ENSMUST00000038863	123276058	123371782	1	inside	47203	ENSMUSG00000035202	Lars2	leucyl-tRNA_synthetase,_mitochondrial_Gene	protein_coding
chr1	81660418	81660801	384	179	29	58.37	6.34	MACS_peak_62	ENSMUST00000089333	64741466	65059822	-1	inside	47406	ENSMUSG00000054733	Msra	methionine_sulfoxide_reductase_A_Gene	protein_coding
chr4	23381055	23381302	248	89	22	58.27	5.6	MACS_peak_1091	ENSMUST00000100939	109293852	109297373	1	downstream	47762	ENSMUSG00000072766	Gm10417	predicted_gene_10417_Gene	protein_coding
chr13	83892420	83892720	301	191	24	51.47	5.02	MACS_peak_417	ENSMUST00000079390	45096426	45190007	-1	inside	47932	ENSMUSG00000063804	Lin28b	lin-28_homolog_B_(C._elegans)_Gene	protein_coding
chr18	83039264	83039899	636	203	51	82.16	5.53	MACS_peak_808	ENSMUST00000151111	109240203	109650337	1	inside	48378	ENSMUSG00000021699	Pde4d	phosphodiesterase_4D,_cAMP_specific_Gene	protein_coding
chr18	42144686	42145034	349	128	27	57.12	4.85	MACS_peak_776	ENSMUST00000164018	116491852	117261683	-1	inside	48435	ENSMUSG00000039607	Rbms3	RNA_binding_motif,_single_stranded_interacting_protein_Gene	protein_coding
chr11	63878943	63879475	533	280	46	54.93	3.56	MACS_peak_259	ENSMUST00000119610	137004620	137118206	-1	inside	48712	ENSMUSG00000030222	Rerg	RAS-like,_estrogen-regulated,_growth-inhibitor_Gene	protein_coding
chr1	162792355	162792668	314	190	27	65.89	5.6	MACS_peak_111	ENSMUST00000109239	95773585	95805180	1	downstream	48837	ENSMUSG00000064210	Ano6	anoctamin_6_Gene	protein_coding
chr7	82434081	82434461	381	202	29	50.53	6.06	MACS_peak_1363	ENSMUST00000166616	9334935	9498753	-1	inside	48908	ENSMUSG00000021747	4930452B06Rik	RIKEN_cDNA_4930452B06_gene_Gene	protein_coding
chr11	43110446	43110845	400	207	30	59.35	6.72	MACS_peak_251	ENSMUST00000101568	20421799	20439560	1	downstream	49365	ENSMUSG00000073184	Gm10479	predicted_gene_10479_Gene	protein_coding
chr17	63216270	63216547	278	164	23	55.23	5.97	MACS_peak_724	ENSMUST00000147139	52845505	53065601	1	inside	49395	ENSMUSG00000048332	Lhfp	lipoma_HMGIC_fusion_partner_Gene	protein_coding
chr17	15856209	15856452	244	145	21	54.15	5.23	MACS_peak_700	ENSMUST00000106442	130422664	130513429	-1	inside	49750	ENSMUSG00000030766	Arhgap17	Rho_GTPase_activating_protein_17_Gene	protein_coding
chr5	91237876	91238209	334	180	26	55.95	5.23	MACS_peak_1218	ENSMUST00000032710	58877200	58926495	1	downstream	49806	ENSMUSG00000030500	Slc17a6	solute_carrier_family_17_(sodium-dependent_inorganic_phosphate_cotransporter),_member_6_Gene	protein_coding
chr10	4692993	4693326	334	113	36	109.75	11.94	MACS_peak_139	ENSMUST00000040791	34502554	34608461	-1	inside	50228	ENSMUSG00000038879	Nipal2	NIPA-like_domain_containing_2_Gene	protein_coding
chr5	39253525	39253824	300	211	25	56.21	4.65	MACS_peak_1195	ENSMUST00000052556	21727799	21760127	1	downstream	51136	ENSMUSG00000047368	Fam108b	family_with_sequence_similarity_108,_member_B_Gene	protein_coding
chr16	11481932	11482217	286	195	24	57.1	5.52	MACS_peak_623	ENSMUST00000027929	186720322	186823428	-1	inside	51682	ENSMUSG00000026620	Mark1	MAP/microtubule_affinity-regulating_kinase_1_Gene	protein_coding
chr7	74009070	74009620	551	396	42	59.43	4.08	MACS_peak_1355	ENSMUST00000000687	84230696	84246130	-1	downstream	51745	ENSMUSG00000000673	Haao	3-hydroxyanthranilate_3,4-dioxygenase_Gene	protein_coding
chrX	120128796	120129740	945	500	189	360.15	12.93	MACS_peak_1623	ENSMUST00000072600	96836339	96857557	1	downstream	52064	ENSMUSG00000057123	Gja5	gap_junction_protein,_alpha_5_Gene	protein_coding
chr7	4303949	4304387	439	216	53	136.03	14.07	MACS_peak_1327	ENSMUST00000169197	5991219	6142605	-1	inside	52689	ENSMUSG00000015112	Slc25a13	solute_carrier_family_25_(mitochondrial_carrier,_adenine_nucleotide_translocator),_member_13_Gene	protein_coding
chr13	38769474	38769812	339	244	27	59.49	4.48	MACS_peak_386	ENSMUST00000172100	2550262	2552957	1	downstream	53227	ENSMUSG00000090600	AC149585.1	-------------	protein_coding
chr6	87007653	87008086	434	207	36	71.15	5.18	MACS_peak_1295	ENSMUST00000021796	42396639	42403358	1	downstream	53612	ENSMUSG00000021367	Edn1	endothelin_1_Gene	protein_coding
chrX	120765719	120766221	503	296	49	114.78	7.55	MACS_peak_1654	ENSMUST00000151522	9093454	9156181	1	inside	53977	ENSMUSG00000004668	Abca13	ATP-binding_cassette,_sub-family_A_(ABC1),_member_13_Gene	protein_coding
chr15	37187001	37187283	283	188	23	53.95	4.85	MACS_peak_575	ENSMUST00000045376	21871855	22267769	1	inside	54040	ENSMUSG00000039197	Adk	adenosine_kinase_Gene	protein_coding
chr9	51756691	51757046	356	166	26	51.03	6.72	MACS_peak_1504	ENSMUST00000172100	2550262	2552957	1	downstream	54085	ENSMUSG00000090600	AC149585.1	-------------	protein_coding
chr1	160450750	160451034	285	191	23	53.45	4.48	MACS_peak_109	ENSMUST00000031866	35458906	35489888	-1	downstream	54243	ENSMUSG00000029840	Mtpn	myotrophin_Gene	protein_coding
chr8	73946662	73947229	568	181	41	56.08	4.52	MACS_peak_1448	ENSMUST00000172100	2550262	2552957	1	downstream	56511	ENSMUSG00000090600	AC149585.1	-------------	protein_coding
chr4	78875528	78875844	317	193	43	69.29	7.18	MACS_peak_1120	ENSMUST00000064405	63543364	63863984	-1	inside	57697	ENSMUSG00000052504	Epha3	Eph_receptor_A3_Gene	protein_coding
chr1	58350269	58350687	419	200	34	57.47	5.07	MACS_peak_47	ENSMUST00000141666	82600754	82725262	1	inside	58087	ENSMUSG00000066406	Akap13	A_kinase_(PRKA)_anchor_protein_13_Gene	protein_coding
chr14	80026901	80027259	359	149	32	79.28	5.6	MACS_peak_515	ENSMUST00000051482	83985297	84031235	-1	downstream	58231	ENSMUSG00000045053	Kcng3	potassium_voltage-gated_channel,_subfamily_G,_member_3_Gene	protein_coding
chrX	120128171	120128527	357	76	56	129.17	6.81	MACS_peak_1622	ENSMUST00000125381	196471050	196486206	1	downstream	58266	ENSMUSG00000026640	Plxna2	plexin_A2_Gene	protein_coding
chr11	85779162	85779547	386	181	31	67.22	5.23	MACS_peak_274	ENSMUST00000088000	40018796	40083155	1	inside	58671	ENSMUSG00000026074	Map4k4	mitogen-activated_protein_kinase_kinase_kinase_kinase_4_Gene	protein_coding
chr11	25655387	25655685	299	117	24	54.83	5.97	MACS_peak_240	ENSMUST00000168540	6658383	6746454	1	inside	59693	ENSMUSG00000050310	Rictor	RPTOR_independent_companion_of_MTOR,_complex_2_Gene	protein_coding
chrY	2565450	2565957	508	254	53	148.73	11.2	MACS_peak_1805	ENSMUST00000155448	87167399	87394709	1	inside	60028	ENSMUSG00000012609	Ttll5	tubulin_tyrosine_ligase-like_family,_member_5_Gene	protein_coding
chr3	105998399	105998842	444	250	42	52.59	4	MACS_peak_1048	ENSMUST00000074521	25309940	25312988	1	downstream	60160	ENSMUSG00000025290	Rps24	ribosomal_protein_S24_Gene	protein_coding
chr6	71672919	71673291	373	197	30	51.91	5.74	MACS_peak_1290	ENSMUST00000022235	106233773	106238213	1	downstream	60491	ENSMUSG00000021721	Htr1a	5-hydroxytryptamine_(serotonin)_receptor_1A_Gene	protein_coding
chrX	120765065	120765374	310	90	35	112.64	12.69	MACS_peak_1653	ENSMUST00000137213	75675829	75691407	1	downstream	60905	ENSMUSG00000032179	Bmp5	bone_morphogenetic_protein_5_Gene	protein_coding
chr13	62693362	62693869	508	245	66	103.78	10.92	MACS_peak_404	ENSMUST00000161370	83003555	83004432	-1	downstream	61298	ENSMUSG00000066456	Hmgn3	high_mobility_group_nucleosomal_binding_domain_3_Gene	protein_coding
chr2	153897620	153897938	319	155	24	50.12	5.6	MACS_peak_935	ENSMUST00000081728	30102348	30959066	1	inside	62916	ENSMUSG00000022240	Ctnnd2	catenin_(cadherin_associated_protein),_delta_2_Gene	protein_coding
chr10	68629734	68629999	266	110	22	52.38	5.89	MACS_peak_192	ENSMUST00000097955	100449280	100701825	1	inside	63052	ENSMUSG00000028532	Cachd1	cache_domain_containing_1_Gene	protein_coding
chr13	76980321	76980635	315	171	25	55.74	5.97	MACS_peak_410	ENSMUST00000094491	121240948	121249519	-1	downstream	64015	ENSMUSG00000072049	Vmn2r121	vomeronasal_2,_receptor_121_Gene	protein_coding
chr7	73302335	73302628	294	111	24	56.08	4.85	MACS_peak_1353	ENSMUST00000156619	142002343	142060111	1	downstream	66551	ENSMUSG00000068205	Macrod2	MACRO_domain_containing_2_Gene	protein_coding
chr9	121388893	121389213	321	235	48	109.68	8.31	MACS_peak_1560	ENSMUST00000099494	37000569	37088547	1	inside	66796	ENSMUSG00000040565	Btaf1	BTAF1_RNA_polymerase_II,_B-TFIID_transcription_factor-associated,_(Mot1_homolog,_S._cerevisiae)_Gene	protein_coding
chr8	68175718	68176093	376	184	30	64.87	5.6	MACS_peak_1442	ENSMUST00000115298	26959191	26968331	-1	downstream	66807	ENSMUSG00000068428	Gm606	predicted_gene_606_Gene	protein_coding
chr8	48820515	48820771	257	162	22	55.75	6.34	MACS_peak_1426	ENSMUST00000022232	105872202	105911862	1	downstream	67163	ENSMUSG00000021718	4933425L06Rik	RIKEN_cDNA_4933425L06_gene_Gene	protein_coding
chr14	100908646	100909250	605	126	50	57.32	3.42	MACS_peak_529	ENSMUST00000167953	95128915	95336271	1	inside	67275	ENSMUSG00000021686	Ap3b1	adaptor-related_protein_complex_3,_beta_1_subunit_Gene	protein_coding
chr1	36285206	36285681	476	292	39	53.9	4.54	MACS_peak_23	ENSMUST00000065956	4770895	4835731	1	downstream	68155	ENSMUSG00000053499	Gm5444	predicted_gene_5444_Gene	protein_coding
chr3	45798629	45798960	332	209	27	61.21	5.97	MACS_peak_1012	ENSMUST00000081679	116943973	116944380	1	downstream	68231	ENSMUSG00000061669	Gm6404	predicted_gene_6404_Gene	protein_coding
chr5	4087208	4087650	443	259	43	69.29	5.29	MACS_peak_1169	ENSMUST00000110511	10994786	11002585	1	downstream	69129	ENSMUSG00000047497	Adamts12	a_disintegrin-like_and_metallopeptidase_(reprolysin_type)_with_thrombospondin_type_1_motif,_12_Gene	protein_coding
chr13	41299312	41299635	324	193	25	53.6	5.6	MACS_peak_388	ENSMUST00000034066	63134337	63151159	1	downstream	69771	ENSMUSG00000031647	Mfap3l	microfibrillar-associated_protein_3-like_Gene	protein_coding
chrX	120764309	120764685	377	168	32	74.38	9.7	MACS_peak_1652	ENSMUST00000022245	119168917	119176059	-1	downstream	70315	ENSMUSG00000021731	Mrps30	mitochondrial_ribosomal_protein_S30_Gene	protein_coding
chr5	108352674	108353002	329	168	26	57.13	6.34	MACS_peak_1230	ENSMUST00000053225	19076366	19078412	1	downstream	70868	ENSMUSG00000045591	Olig3	oligodendrocyte_transcription_factor_3_Gene	protein_coding
chrX	120126942	120128157	1216	90	318	512.91	12.07	MACS_peak_1621	ENSMUST00000088174	36125245	36163291	1	downstream	71021	ENSMUSG00000045216	Hs6st1	heparan_sulfate_6-O-sulfotransferase_1_Gene	protein_coding
chr7	29279073	29279441	369	192	79	335.15	16.42	MACS_peak_1336	ENSMUST00000110307	30841095	30858796	1	downstream	71368	ENSMUSG00000021356	Irf4	interferon_regulatory_factor_4_Gene	protein_coding
chr7	25440647	25441023	377	188	31	59.37	5.28	MACS_peak_1332	ENSMUST00000115267	19413679	20208756	1	inside	71708	ENSMUSG00000040003	Magi2	membrane_associated_guanylate_kinase,_WW_and_PDZ_domain_containing_2_Gene	protein_coding
chr4	25192455	25192690	236	165	20	51.18	4.48	MACS_peak_1093	ENSMUST00000089317	93625449	94233316	-1	inside	75593	ENSMUSG00000045095	Magi1	membrane_associated_guanylate_kinase,_WW_and_PDZ_domain_containing_1_Gene	protein_coding
chr1	177601958	177602362	405	219	34	77.05	5.97	MACS_peak_122	ENSMUST00000102859	64785208	65018543	1	inside	75800	ENSMUSG00000028370	Pappa	pregnancy-associated_plasma_protein_A_Gene	protein_coding
chr3	9813161	9813460	300	183	26	64.58	6.34	MACS_peak_955	ENSMUST00000118531	28981693	29589432	1	inside	77039	ENSMUSG00000063600	Egfem1	EGF-like_and_EMI_domain_containing_1_Gene	protein_coding
chrX	120126672	120126895	224	92	83	260.35	9.09	MACS_peak_1620	ENSMUST00000034041	47825099	47932812	1	inside	78392	ENSMUSG00000031627	Irf2	interferon_regulatory_factor_2_Gene	protein_coding
chr5	67740083	67740476	394	173	30	60.68	5.97	MACS_peak_1206	ENSMUST00000149635	19050452	19075590	-1	downstream	79735	ENSMUSG00000036192	Rorb	RAR-related_orphan_receptor_beta_Gene	protein_coding
chrX	120126422	120126612	191	80	45	164.33	9.15	MACS_peak_1619	ENSMUST00000071858	17697620	17798732	1	inside	79877	ENSMUSG00000071379	Hpcal1	hippocalcin-like_1_Gene	protein_coding
chr2	98175862	98176522	661	247	96	343.49	15.44	MACS_peak_894	ENSMUST00000038080	64287321	64488843	1	inside	80247	ENSMUSG00000000127	Fer	fer_(fms/fps_related)_protein_kinase_Gene	protein_coding
chr14	20453848	20454255	408	176	48	155.48	12.32	MACS_peak_467	ENSMUST00000051572	51345970	51359803	1	downstream	81517	ENSMUSG00000045954	Sdpr	serum_deprivation_response_Gene	protein_coding
chr15	100985169	100985581	413	198	36	55.59	5.07	MACS_peak_607	ENSMUST00000046627	114976397	115141341	1	inside	81964	ENSMUSG00000040875	Osbpl10	oxysterol_binding_protein-like_10_Gene	protein_coding
chr17	31108773	31109120	348	112	31	55.45	4.43	MACS_peak_706	ENSMUST00000046627	114976397	115141341	1	inside	82851	ENSMUSG00000040875	Osbpl10	oxysterol_binding_protein-like_10_Gene	protein_coding
chrX	122666394	122666702	309	224	37	124.03	7	MACS_peak_1716	ENSMUST00000046627	114976397	115141341	1	inside	84132	ENSMUSG00000040875	Osbpl10	oxysterol_binding_protein-like_10_Gene	protein_coding
chr16	24739121	24739451	331	195	26	52	5.23	MACS_peak_626	ENSMUST00000068282	80247732	80295368	-1	downstream	84581	ENSMUSG00000059811	Atl2	atlastin_GTPase_2_Gene	protein_coding
chr1	111502453	111502778	326	149	26	57.86	5.6	MACS_peak_78	ENSMUST00000055026	63219372	63546111	-1	inside	84691	ENSMUSG00000041482	Fam38b	family_with_sequence_similarity_38,_member_B_Gene	protein_coding
chr2	178992484	178992926	443	271	40	68.17	4.38	MACS_peak_944	ENSMUST00000053640	62337471	62339613	-1	downstream	84712	ENSMUSG00000045730	Adrb2	adrenergic_receptor,_beta_2_Gene	protein_coding
chrX	120763267	120763671	405	256	130	315.44	11.48	MACS_peak_1651	ENSMUST00000021796	42396639	42403358	1	downstream	86732	ENSMUSG00000021367	Edn1	endothelin_1_Gene	protein_coding
chr1	85291152	85291428	277	154	46	65.7	4.93	MACS_peak_69	ENSMUST00000135271	82535102	82583367	-1	downstream	89712	ENSMUSG00000067158	Col4a4	collagen,_type_IV,_alpha_4_Gene	protein_coding
chr9	79590136	79590463	328	163	25	52.68	4.48	MACS_peak_1529	ENSMUST00000042299	75998204	76278319	-1	inside	89924	ENSMUSG00000034402	Kcnh5	potassium_voltage-gated_channel,_subfamily_H_(eag-related),_member_5_Gene	protein_coding
chr5	97803761	97803995	235	106	20	51.44	4.85	MACS_peak_1221	ENSMUST00000046011	17355285	17437381	1	downstream	90195	ENSMUSG00000061458	Nol10	nucleolar_protein_10_Gene	protein_coding
chr1	177646313	177646596	284	92	24	51.47	4.4	MACS_peak_123	ENSMUST00000032159	102113300	102414661	-1	inside	93757	ENSMUSG00000030075	Cntn3	contactin_3_Gene	protein_coding
chr5	4740618	4740946	329	188	26	57.13	4.85	MACS_peak_1171	ENSMUST00000004994	78097842	78193711	-1	inside	93823	ENSMUSG00000004872	Pax3	paired_box_gene_3_Gene	protein_coding
chr13	47307019	47307404	386	178	30	62.51	5.97	MACS_peak_395	ENSMUST00000021939	64533861	64541028	1	downstream	94101	ENSMUSG00000021483	Cdk20	cyclin-dependent_kinase_20_Gene	protein_coding
chr14	20454403	20454676	274	189	48	61.85	4.44	MACS_peak_468	ENSMUST00000172031	83866461	84648935	1	inside	96301	ENSMUSG00000037940	Inpp4b	inositol_polyphosphate-4-phosphatase,_type_II_Gene	protein_coding
chr10	22010939	22011207	269	88	23	57.62	6.72	MACS_peak_160	ENSMUST00000165786	55410230	55447422	1	downstream	96622	ENSMUSG00000029778	Adcyap1r1	adenylate_cyclase_activating_polypeptide_1_receptor_1_Gene	protein_coding
chrX	120125429	120126151	723	477	236	719.35	16.17	MACS_peak_1618	ENSMUST00000070564	13088481	13097601	-1	downstream	96874	ENSMUSG00000079092	Prl2c2	prolactin_family_2,_subfamily_c,_member_2_Gene	protein_coding
chr16	87571618	87571982	365	149	28	52.43	4.88	MACS_peak_685	ENSMUST00000099182	26230072	26231300	1	downstream	97826	ENSMUSG00000074664	A830092H15Rik	RIKEN_cDNA_A830092H15_gene_Gene	protein_coding
chrX	120762480	120762815	336	249	31	80.62	7.84	MACS_peak_1650	ENSMUST00000162060	66776704	66782354	-1	downstream	101530	ENSMUSG00000027833	Shox2	short_stature_homeobox_2_Gene	protein_coding
chr4	48027474	48027869	396	171	29	55.76	6.34	MACS_peak_1104	ENSMUST00000048860	72205807	72258881	-1	downstream	101538	ENSMUSG00000039395	Mreg	melanoregulin_Gene	protein_coding
chr2	98176986	98177438	453	237	112	316.82	17.3	MACS_peak_895	ENSMUST00000066598	59825985	59826383	-1	downstream	102032	ENSMUSG00000071750	Gm7713	predicted_gene_7713_Pseudogene	protein_coding
chr14	90774356	90774707	352	197	28	61.13	5.23	MACS_peak_522	ENSMUST00000053225	19076366	19078412	1	downstream	102511	ENSMUSG00000045591	Olig3	oligodendrocyte_transcription_factor_3_Gene	protein_coding
chrX	120125108	120125330	223	133	36	123.46	9.74	MACS_peak_1617	ENSMUST00000138351	92380880	92382780	-1	downstream	102545	ENSMUSG00000029397	Rchy1	ring_finger_and_CHY_zinc_finger_domain_containing_1_Gene	protein_coding
chr15	35976981	35977367	387	169	32	70.79	6.28	MACS_peak_574	ENSMUST00000064997	12101986	12334432	-1	inside	102748	ENSMUSG00000019820	Utrn	utrophin_Gene	protein_coding
chr5	89212434	89212744	311	210	25	56.71	4.85	MACS_peak_1215	ENSMUST00000119092	74685830	74862529	1	inside	103686	ENSMUSG00000021108	Prkch	protein_kinase_C,_eta_Gene	protein_coding
chr14	124423005	124423277	273	149	22	51.56	6.72	MACS_peak_551	ENSMUST00000053013	69811535	69832630	1	downstream	104254	ENSMUSG00000027788	Otol1	otolin_1_homolog_(zebrafish)_Gene	protein_coding
chr1	85076200	85076692	493	196	76	101.25	6.43	MACS_peak_66	ENSMUST00000074680	109460773	109461634	1	downstream	104439	ENSMUSG00000059751	Gm9000	predicted_gene_9000_Gene	protein_coding
chr15	38210965	38211360	396	174	34	50.21	3.87	MACS_peak_578	ENSMUST00000115891	1362123	1426357	-1	downstream	105584	ENSMUSG00000000103	Zfy2	zinc_finger_protein_2,_Y_linked_Gene	protein_coding
chr11	68524415	68524984	570	90	50	64.08	4.21	MACS_peak_264	ENSMUST00000096129	26581794	26725350	1	inside	105832	ENSMUSG00000022514	Il1rap	interleukin_1_receptor_accessory_protein_Gene	protein_coding
chr15	39604550	39604831	282	93	24	59.22	5.6	MACS_peak_579	ENSMUST00000105167	19612784	19613119	1	downstream	106178	ENSMUSG00000078375	Gm9257	predicted_gene_9257_Gene	protein_coding
chrX	120761670	120761889	220	132	38	169.85	11.18	MACS_peak_1649	ENSMUST00000091364	6615413	6620443	-1	downstream	109101	ENSMUSG00000069118	1700008P02Rik	RIKEN_cDNA_1700008P02_gene_Gene	protein_coding
chr3	57248136	57248512	377	205	30	64.63	6.34	MACS_peak_1018	ENSMUST00000166968	39182140	40286088	-1	inside	109130	ENSMUSG00000041014	Nrg3	neuregulin_3_Gene	protein_coding
chr7	27645043	27645469	427	217	48	74.93	9.06	MACS_peak_1334	ENSMUST00000046485	100955741	101121652	-1	inside	109719	ENSMUSG00000021176	2610021K21Rik	RIKEN_cDNA_2610021K21_gene_Gene	protein_coding
chr13	60259545	60259855	311	125	24	50.94	6.62	MACS_peak_401	ENSMUST00000134352	32796549	32873585	-1	downstream	110162	ENSMUSG00000044951	Mylk4	myosin_light_chain_kinase_family,_member_4_Gene	protein_coding
chr7	107501313	107501588	276	184	25	66.13	5.6	MACS_peak_1376	ENSMUST00000048880	120681883	120705407	1	downstream	110623	ENSMUSG00000041886	Macc1	metastasis_associated_in_colon_cancer_1_Gene	protein_coding
chrY	2569417	2569634	218	82	24	73.56	7.61	MACS_peak_1806	ENSMUST00000115891	1362123	1426357	-1	downstream	111692	ENSMUSG00000000103	Zfy2	zinc_finger_protein_2,_Y_linked_Gene	protein_coding
chr5	3363530	3363835	306	148	28	71.34	6.2	MACS_peak_1167	ENSMUST00000084696	120909688	121073390	1	inside	113457	ENSMUSG00000038156	Spon1	spondin_1,_(f-spondin)_extracellular_matrix_protein_Gene	protein_coding
chr9	100563414	100563692	279	204	22	50.08	4.48	MACS_peak_1544	ENSMUST00000115891	1362123	1426357	-1	downstream	113650	ENSMUSG00000000103	Zfy2	zinc_finger_protein_2,_Y_linked_Gene	protein_coding
chr8	80794780	80795084	305	152	24	53.37	4.85	MACS_peak_1455	ENSMUST00000020969	27154069	27164700	1	downstream	113723	ENSMUSG00000020638	Cmpk2	cytidine_monophosphate_(UMP-CMP)_kinase_2,_mitochondrial_Gene	protein_coding
chr1	160725280	160725562	283	161	24	51.47	5.06	MACS_peak_110	ENSMUST00000166542	119487333	119808016	1	inside	114042	ENSMUSG00000028634	Hivep3	human_immunodeficiency_virus_type_I_enhancer_binding_protein_3_Gene	protein_coding
chr8	19939308	19940486	1179	348	166	79.49	6.83	MACS_peak_1404	ENSMUST00000140794	134356496	134380043	-1	downstream	114115	ENSMUSG00000027261	Hao1	hydroxyacid_oxidase_1,_liver_Gene	protein_coding
chr16	27409564	27409961	398	156	30	59.79	5.97	MACS_peak_632	ENSMUST00000115891	1362123	1426357	-1	downstream	114937	ENSMUSG00000000103	Zfy2	zinc_finger_protein_2,_Y_linked_Gene	protein_coding
chr15	59225330	59225705	376	196	32	66.11	5.47	MACS_peak_589	ENSMUST00000021911	63116527	63403592	1	inside	117595	ENSMUSG00000021458	2010111I01Rik	RIKEN_cDNA_2010111I01_gene_Gene	protein_coding
chrX	53071087	53071445	359	93	28	59.46	9.7	MACS_peak_1583	ENSMUST00000034911	76799505	76893588	-1	downstream	117814	ENSMUSG00000032357	Tinag	tubulointerstitial_nephritis_antigen_Gene	protein_coding
chr4	106658740	106659253	514	310	45	64.98	3.6	MACS_peak_1132	ENSMUST00000138106	114343881	114371627	-1	downstream	118413	ENSMUSG00000057147	Atpbd4	ATP_binding_domain_4_Gene	protein_coding
chrX	120760847	120761131	285	142	44	186.4	10.45	MACS_peak_1648	ENSMUST00000127502	62921293	62928216	1	downstream	119543	ENSMUSG00000022912	Pros1	protein_S_(alpha)_Gene	protein_coding
chrX	52584356	52584535	180	89	28	127.97	10.45	MACS_peak_1579	ENSMUST00000076982	9614925	9615323	1	downstream	120172	ENSMUSG00000072968	Gm8719	predicted_pseudogene_8719_Pseudogene	protein_coding
chr2	108808988	108809304	317	199	25	55.25	5.6	MACS_peak_900	ENSMUST00000162174	13373394	13564092	-1	inside	124906	ENSMUSG00000019806	Aig1	androgen-induced_1_Gene	protein_coding
chrX	120760306	120760513	208	121	25	90.19	8.58	MACS_peak_1647	ENSMUST00000095529	124377129	125076349	-1	inside	128005	ENSMUSG00000025551	Fgf14	fibroblast_growth_factor_14_Gene	protein_coding
chr3	57629503	57629719	217	105	20	56.66	5.97	MACS_peak_1019	ENSMUST00000167877	117485217	117571739	-1	downstream	129030	ENSMUSG00000028007	Snx7	sorting_nexin_7_Gene	protein_coding
chr14	27604519	27604784	266	175	22	53.35	5.23	MACS_peak_475	ENSMUST00000138955	76239455	77857643	-1	inside	130240	ENSMUSG00000028399	Ptprd	protein_tyrosine_phosphatase,_receptor_type,_D_Gene	protein_coding
chrX	120122914	120123325	412	321	115	537.52	20.93	MACS_peak_1616	ENSMUST00000035874	67016290	67703413	-1	inside	134341	ENSMUSG00000033278	Ptprm	protein_tyrosine_phosphatase,_receptor_type,_M_Gene	protein_coding
chr14	73031346	73031644	299	211	24	54.83	5.6	MACS_peak_506	ENSMUST00000111839	141198513	141447647	1	inside	135225	ENSMUSG00000041741	Pde3a	phosphodiesterase_3A,_cGMP_inhibited_Gene	protein_coding
chr1	129716248	129716577	330	185	25	51.75	5.93	MACS_peak_89	ENSMUST00000165942	8558349	8759688	1	inside	138489	ENSMUSG00000052551	Adarb2	adenosine_deaminase,_RNA-specific,_B2_Gene	protein_coding
chr2	146799259	146799533	275	123	22	51.06	6.34	MACS_peak_928	ENSMUST00000020922	15798533	15823591	-1	downstream	138710	ENSMUSG00000020601	Trib2	tribbles_homolog_2_(Drosophila)_Gene	protein_coding
chrX	120759778	120760292	515	168	85	345.33	15.81	MACS_peak_1646	ENSMUST00000021796	42396639	42403358	1	downstream	140036	ENSMUSG00000021367	Edn1	endothelin_1_Gene	protein_coding
chr2	149251892	149252285	394	188	30	60.68	6.34	MACS_peak_931	ENSMUST00000172100	2550262	2552957	1	downstream	141047	ENSMUSG00000090600	AC149585.1	-------------	protein_coding
chr14	62986991	62987433	443	201	34	52.93	5.1	MACS_peak_501	ENSMUST00000036412	55225288	55283350	-1	downstream	142740	ENSMUSG00000064310	Zpld1	zona_pellucida_like_domain_containing_1_Gene	protein_coding
chr9	110055435	110055793	359	218	28	59.46	4.48	MACS_peak_1551	ENSMUST00000035399	92427540	92602250	1	inside	144378	ENSMUSG00000036218	Pdzrn4	PDZ_domain_containing_RING_finger_4_Gene	protein_coding
chr1	175508187	175508872	686	470	88	67.65	7.15	MACS_peak_118	ENSMUST00000020969	27154069	27164700	1	downstream	144928	ENSMUSG00000020638	Cmpk2	cytidine_monophosphate_(UMP-CMP)_kinase_2,_mitochondrial_Gene	protein_coding
chr8	3905730	3906066	337	170	26	55.25	4.48	MACS_peak_1391	ENSMUST00000115696	11430325	11433111	1	downstream	146794	ENSMUSG00000023826	Park2	Parkinson_disease_(autosomal_recessive,_juvenile)_2,_parkin_Gene	protein_coding
chr5	113423385	113423681	297	187	23	50.53	5.23	MACS_peak_1234	ENSMUST00000074807	125403275	125452415	1	downstream	146924	ENSMUSG00000020105	Lrig3	leucine-rich_repeats_and_immunoglobulin-like_domains_3_Gene	protein_coding
chr7	130174919	130175278	360	269	32	52.4	4.22	MACS_peak_1384	ENSMUST00000105257	124664550	124745872	-1	downstream	150981	ENSMUSG00000020102	Slc16a7	solute_carrier_family_16_(monocarboxylic_acid_transporters),_member_7_Gene	protein_coding
chr8	19937351	19937766	416	251	48	50.88	5.6	MACS_peak_1403	ENSMUST00000114765	40862446	40912112	1	downstream	152253	ENSMUSG00000079588	Tmem182	transmembrane_protein_182_Gene	protein_coding
chrX	120759044	120759724	681	192	88	299.51	16.79	MACS_peak_1645	ENSMUST00000111747	53017907	53113043	-1	downstream	153191	ENSMUSG00000025027	Xpnpep1	X-prolyl_aminopeptidase_(aminopeptidase_P)_1,_soluble_Gene	protein_coding
chr16	45880531	45880808	278	156	23	55.23	4.85	MACS_peak_654	ENSMUST00000167623	23103619	23403784	1	inside	153932	ENSMUSG00000040420	Cdh18	cadherin_18_Gene	protein_coding
chr14	69178524	69178988	465	381	65	153.88	8.88	MACS_peak_505	ENSMUST00000115891	1362123	1426357	-1	downstream	154221	ENSMUSG00000000103	Zfy2	zinc_finger_protein_2,_Y_linked_Gene	protein_coding
chr9	76149749	76150024	276	100	22	50.81	5.97	MACS_peak_1526	ENSMUST00000085463	34732451	35058985	-1	inside	155578	ENSMUSG00000004698	Hdac9	histone_deacetylase_9_Gene	protein_coding
chr5	59584525	59584818	294	112	23	51.25	5.23	MACS_peak_1202	ENSMUST00000053441	58349709	58385745	-1	downstream	156415	ENSMUSG00000046258	Adam29	a_disintegrin_and_metallopeptidase_domain_29_Gene	protein_coding
chr2	6834181	6834526	346	134	26	53.2	4.85	MACS_peak_842	ENSMUST00000152927	189433575	189617621	1	inside	158342	ENSMUSG00000026610	Esrrg	estrogen-related_receptor_gamma_Gene	protein_coding
chr6	30436504	30436901	398	139	31	64.37	7.84	MACS_peak_1257	ENSMUST00000140753	115297554	115314967	1	downstream	158512	ENSMUSG00000031772	Cntnap4	contactin_associated_protein-like_4_Gene	protein_coding
chr1	72528086	72528405	320	92	25	54.54	5.23	MACS_peak_54	ENSMUST00000115891	1362123	1426357	-1	downstream	158620	ENSMUSG00000000103	Zfy2	zinc_finger_protein_2,_Y_linked_Gene	protein_coding
chr18	61145548	61146034	487	340	45	62.85	3.86	MACS_peak_789	ENSMUST00000071768	14514918	14682396	1	inside	158629	ENSMUSG00000061601	Pclo	piccolo_(presynaptic_cytomatrix_protein)_Gene	protein_coding
chr9	123194726	123195100	375	209	35	66.66	4.77	MACS_peak_1561	ENSMUST00000115891	1362123	1426357	-1	downstream	159001	ENSMUSG00000000103	Zfy2	zinc_finger_protein_2,_Y_linked_Gene	protein_coding
chr2	49497172	49497430	259	165	22	55.2	5.97	MACS_peak_864	ENSMUST00000115891	1362123	1426357	-1	downstream	159775	ENSMUSG00000000103	Zfy2	zinc_finger_protein_2,_Y_linked_Gene	protein_coding
chr7	63584032	63584336	305	179	26	63.22	5.23	MACS_peak_1348	ENSMUST00000115891	1362123	1426357	-1	downstream	160392	ENSMUSG00000000103	Zfy2	zinc_finger_protein_2,_Y_linked_Gene	protein_coding
chr7	13295902	13296215	314	93	25	54.91	5.52	MACS_peak_1329	ENSMUST00000033915	56040081	56146231	1	downstream	160545	ENSMUSG00000031517	Gpm6a	glycoprotein_m6a_Gene	protein_coding
chr12	30707271	30707542	272	78	23	50.54	4.44	MACS_peak_309	ENSMUST00000152927	189433575	189617621	1	inside	160578	ENSMUSG00000026610	Esrrg	estrogen-related_receptor_gamma_Gene	protein_coding
chr11	6215249	6215517	269	108	22	52.57	5.6	MACS_peak_229	ENSMUST00000115891	1362123	1426357	-1	downstream	161349	ENSMUSG00000000103	Zfy2	zinc_finger_protein_2,_Y_linked_Gene	protein_coding
chrX	120120510	120121516	1007	265	169	431.59	17.17	MACS_peak_1615	ENSMUST00000112611	72131287	72207691	1	downstream	161903	ENSMUSG00000024059	Clip4	CAP-GLY_domain_containing_linker_protein_family,_member_4_Gene	protein_coding
chr1	16486448	16486923	476	276	39	65.9	4.78	MACS_peak_6	ENSMUST00000115891	1362123	1426357	-1	downstream	162167	ENSMUSG00000000103	Zfy2	zinc_finger_protein_2,_Y_linked_Gene	protein_coding
chr11	55608438	55608743	306	112	24	51.47	6.2	MACS_peak_258	ENSMUST00000115891	1362123	1426357	-1	downstream	162835	ENSMUSG00000000103	Zfy2	zinc_finger_protein_2,_Y_linked_Gene	protein_coding
chr12	118777803	118778165	363	252	27	53.97	5.23	MACS_peak_357	ENSMUST00000170704	63205062	63279547	1	downstream	165635	ENSMUSG00000090326	AC122231.1	death_domain_containing_1	protein_coding
chr4	146776042	146776922	881	417	107	69.09	4.93	MACS_peak_1158	ENSMUST00000074245	88522821	88523615	-1	downstream	166353	ENSMUSG00000062611	Gm10119	predicted_gene_10119_Gene	protein_coding
chr19	16717871	16718269	399	214	33	58.03	4.76	MACS_peak_819	ENSMUST00000066196	42286571	42287953	1	downstream	169066	ENSMUSG00000053640	Gm9915	predicted_gene_9915_Gene	protein_coding
chr8	19935636	19936229	594	89	88	67.65	3.35	MACS_peak_1402	ENSMUST00000170969	90690931	90691257	1	downstream	170334	ENSMUSG00000090412	AC122188.1	-------------	protein_coding
chr1	25531119	25531523	405	203	32	53.89	4.83	MACS_peak_12	ENSMUST00000065112	30706740	30730037	-1	downstream	174092	ENSMUSG00000033453	Adamts15	a_disintegrin-like_and_metallopeptidase_(reprolysin_type)_with_thrombospondin_type_1_motif,_15_Gene	protein_coding
chr3	66759083	66759484	402	202	38	98.65	7.09	MACS_peak_1026	ENSMUST00000147644	89113292	89135008	1	downstream	174123	ENSMUSG00000066442	Mthfs	5,_10-methenyltetrahydrofolate_synthetase_Gene	protein_coding
chr4	59503931	59504231	301	126	24	54.34	5.6	MACS_peak_1109	ENSMUST00000095062	24685383	24823144	1	downstream	179136	ENSMUSG00000073725	Lmbrd1	LMBR1_domain_containing_1_Gene	protein_coding
chr13	74567923	74568338	416	219	32	50.69	4.47	MACS_peak_409	ENSMUST00000087282	70043376	70327447	1	inside	180698	ENSMUSG00000053153	Spag16	sperm_associated_antigen_16_Gene	protein_coding
chr14	46454736	46455043	308	115	25	57.46	5.97	MACS_peak_489	ENSMUST00000171539	118423998	118451466	-1	downstream	182505	ENSMUSG00000022129	Dct	dopachrome_tautomerase_Gene	protein_coding
chr6	67266043	67266287	245	93	22	59.14	5.97	MACS_peak_1284	ENSMUST00000078143	3758917	3897342	1	downstream	189025	ENSMUSG00000041624	Gucy1a2	guanylate_cyclase_1,_soluble,_alpha_2_Gene	protein_coding
chrX	122673011	122673173	163	81	21	91.92	7.84	MACS_peak_1717	ENSMUST00000094104	28865060	28866308	1	downstream	192788	ENSMUSG00000070408	Gm10290	predicted_pseudogene_10290_Pseudogene	protein_coding
chr11	81952730	81953017	288	170	23	51.71	4.78	MACS_peak_271	ENSMUST00000110303	40583293	40936131	1	inside	196258	ENSMUSG00000022306	Zfpm2	zinc_finger_protein,_multitype_2_Gene	protein_coding
chr19	22237714	22237970	257	165	21	50.68	5.6	MACS_peak_824	ENSMUST00000060303	84181019	84255954	-1	downstream	203687	ENSMUSG00000046982	Tshz1	teashirt_zinc_finger_family_member_1_Gene	protein_coding
chr3	30715921	30716258	338	122	32	85.44	7.09	MACS_peak_1004	ENSMUST00000162807	96158373	97471140	1	inside	204056	ENSMUSG00000050587	Lrrc4c	leucine_rich_repeat_containing_4C_Gene	protein_coding
chr3	82186278	82186624	347	165	27	57.59	5.97	MACS_peak_1035	ENSMUST00000107533	68234469	68366812	-1	downstream	204234	ENSMUSG00000078690	A230006K03Rik	RIKEN_cDNA_A230006K03_gene_Gene	protein_coding
chr8	67628921	67629212	292	92	23	51.73	5.6	MACS_peak_1441	ENSMUST00000163627	5418447	5423436	1	downstream	204847	ENSMUSG00000037735	2810032G03Rik	RIKEN_cDNA_2810032G03_gene_Gene	protein_coding
chr4	146777494	146779217	1724	1429	305	60.06	4.7	MACS_peak_1159	ENSMUST00000070976	77847990	77979782	1	downstream	205539	ENSMUSG00000064138	Fam172a	family_with_sequence_similarity_172,_member_A_Gene	protein_coding
chrX	120118791	120119798	1008	661	439	1082.55	9.64	MACS_peak_1614	ENSMUST00000134710	61520664	61770580	1	inside	216003	ENSMUSG00000039578	Fam190a	family_with_sequence_similarity_190,_member_A_Gene	protein_coding
chr1	181423531	181423809	279	141	22	50.08	4.85	MACS_peak_127	ENSMUST00000002765	51442218	51750210	-1	inside	220012	ENSMUSG00000002688	Prkd1	protein_kinase_D1_Gene	protein_coding
chr18	65615320	65615764	445	267	36	55.65	5.16	MACS_peak_794	ENSMUST00000149077	27390054	27391177	1	downstream	221213	ENSMUSG00000038127	Ccdc50	coiled-coil_domain_containing_50_Gene	protein_coding
chrX	122712334	122712600	267	172	34	124.13	11.94	MACS_peak_1727	ENSMUST00000172043	42035350	42110848	-1	downstream	222882	ENSMUSG00000056671	Prelid2	PRELI_domain_containing_2_Gene	protein_coding
chr16	59244393	59244716	324	230	38	125.95	13.44	MACS_peak_663	ENSMUST00000063754	27825667	27845311	-1	downstream	223759	ENSMUSG00000052076	Gm9866	predicted_gene_9866_Gene	protein_coding
chr1	166751984	166752277	294	75	23	50.26	5.15	MACS_peak_115	ENSMUST00000154410	57353680	57484231	1	downstream	224016	ENSMUSG00000055409	Nell1	NEL-like_1_(chicken)_Gene	protein_coding
chr8	15959644	15959946	303	209	24	51.47	4.33	MACS_peak_1398	ENSMUST00000172100	2550262	2552957	1	downstream	227236	ENSMUSG00000090600	AC149585.1	-------------	protein_coding
chrX	159739926	159740086	161	80	43	312.89	16.05	MACS_peak_1745	ENSMUST00000172100	2550262	2552957	1	downstream	229311	ENSMUSG00000090600	AC149585.1	-------------	protein_coding
chr12	4980722	4981089	368	145	32	53.89	4.68	MACS_peak_290	ENSMUST00000074807	125403275	125452415	1	downstream	230058	ENSMUSG00000020105	Lrig3	leucine-rich_repeats_and_immunoglobulin-like_domains_3_Gene	protein_coding
chrX	122711563	122712200	638	545	170	1016.34	26.13	MACS_peak_1726	ENSMUST00000032331	9577920	9992626	-1	inside	234040	ENSMUSG00000059003	Grin2a	glutamate_receptor,_ionotropic,_NMDA2A_(epsilon_1)_Gene	protein_coding
chr1	52122300	52122591	292	197	25	61.63	4.85	MACS_peak_40	ENSMUST00000172100	2550262	2552957	1	downstream	235034	ENSMUSG00000090600	AC149585.1	-------------	protein_coding
chr9	65620098	65620376	279	78	23	53.97	4.78	MACS_peak_1517	ENSMUST00000172100	2550262	2552957	1	downstream	236652	ENSMUSG00000090600	AC149585.1	-------------	protein_coding
chr11	65057696	65057931	236	84	20	51.18	4.48	MACS_peak_261	ENSMUST00000057740	149735554	149736584	-1	downstream	239466	ENSMUSG00000047676	Rpsa-ps10	ribosomal_protein_SA,_pseudogene_10_Pseudogene	protein_coding
chrX	120117543	120118691	1149	243	239	744.92	16.61	MACS_peak_1613	ENSMUST00000172100	2550262	2552957	1	downstream	240071	ENSMUSG00000090600	AC149585.1	-------------	protein_coding
chr16	59243538	59243827	290	87	37	96.54	9.68	MACS_peak_662	ENSMUST00000172100	2550262	2552957	1	downstream	241899	ENSMUSG00000090600	AC149585.1	-------------	protein_coding
chr11	85194699	85195054	356	166	28	60.17	6.72	MACS_peak_273	ENSMUST00000172100	2550262	2552957	1	downstream	242406	ENSMUSG00000090600	AC149585.1	-------------	protein_coding
chrX	120116930	120117483	554	303	291	977.32	10.39	MACS_peak_1612	ENSMUST00000172100	2550262	2552957	1	downstream	243634	ENSMUSG00000090600	AC149585.1	-------------	protein_coding
chrX	120300519	120300687	169	84	23	98.82	8.58	MACS_peak_1632	ENSMUST00000136826	15763089	15839257	1	downstream	243952	ENSMUSG00000042567	Nek10	NIMA_(never_in_mitosis_gene_a)-_related_kinase_10_Gene	protein_coding
chr15	37847099	37847456	358	147	32	53.89	5.41	MACS_peak_577	ENSMUST00000042986	55752587	55808646	1	downstream	246587	ENSMUSG00000038349	Plcl1	phospholipase_C-like_1_Gene	protein_coding
chr18	78573061	78573413	353	142	26	51.67	5.23	MACS_peak_802	ENSMUST00000054294	4753842	4758216	-1	downstream	253025	ENSMUSG00000044674	Fzd1	frizzled_homolog_1_(Drosophila)_Gene	protein_coding
chr10	25188088	25188562	475	119	40	88.68	6.34	MACS_peak_164	ENSMUST00000036023	48409654	48413023	-1	downstream	258492	ENSMUSG00000037910	1700018B24Rik	RIKEN_cDNA_1700018B24_gene_Gene	protein_coding
chr5	104379465	104379829	365	110	37	79.03	8.97	MACS_peak_1223	ENSMUST00000144344	125107210	125315326	1	downstream	259817	ENSMUSG00000027971	Ndst4	N-deacetylase/N-sulfotransferase_(heparin_glucosaminyl)_4_Gene	protein_coding
chr10	39201658	39202125	468	206	38	71.71	4.47	MACS_peak_173	ENSMUST00000160390	37968629	38291980	1	inside	276098	ENSMUSG00000050103	Tmem195	transmembrane_protein_195_Gene	protein_coding
chr12	36917821	36918201	381	170	30	55.94	4.78	MACS_peak_314	ENSMUST00000156153	96290366	96302810	-1	downstream	278995	ENSMUSG00000039428	Tmem135	transmembrane_protein_135_Gene	protein_coding
chr8	19756749	19756935	187	93	28	103.8	8.87	MACS_peak_1399	ENSMUST00000150459	83185610	83225506	1	downstream	282717	ENSMUSG00000087651	1500009L16Rik	RIKEN_cDNA_1500009L16_gene_Gene	protein_coding
chr16	49228726	49229080	355	147	28	52.43	5.42	MACS_peak_655	ENSMUST00000075054	25330733	26032656	-1	inside	284213	ENSMUSG00000063887	Nlgn1	neuroligin_1_Gene	protein_coding
chr8	5666994	5667248	255	93	24	51.47	6.08	MACS_peak_1393	ENSMUST00000166256	69857379	69860731	-1	downstream	284498	ENSMUSG00000063163	Speer2	spermatogenesis_associated_glutamate_(E)-rich_protein_2_Gene	protein_coding
chr11	16703182	16703536	355	146	27	55.75	4.85	MACS_peak_235	ENSMUST00000087282	70043376	70327447	1	downstream	292539	ENSMUSG00000053153	Spag16	sperm_associated_antigen_16_Gene	protein_coding
chrX	120115722	120116819	1098	220	619	2226.28	15.17	MACS_peak_1611	ENSMUST00000172100	2550262	2552957	1	downstream	297111	ENSMUSG00000090600	AC149585.1	-------------	protein_coding
chr13	8842423	8842759	337	204	25	50.67	5.6	MACS_peak_365	ENSMUST00000172100	2550262	2552957	1	downstream	297846	ENSMUSG00000090600	AC149585.1	-------------	protein_coding
chr1	127967485	127967888	404	162	34	77.31	5.6	MACS_peak_88	ENSMUST00000088488	115768753	115816488	1	downstream	305929	ENSMUSG00000022112	Gpc5	glypican_5_Gene	protein_coding
chr8	14062630	14062942	313	204	24	51.49	5.97	MACS_peak_1397	ENSMUST00000172100	2550262	2552957	1	downstream	312074	ENSMUSG00000090600	AC149585.1	-------------	protein_coding
chr1	159286553	159286813	261	145	22	53.69	5.52	MACS_peak_107	ENSMUST00000172100	2550262	2552957	1	downstream	312697	ENSMUSG00000090600	AC149585.1	-------------	protein_coding
chr5	8451300	8451612	313	124	24	51.47	4.85	MACS_peak_1176	ENSMUST00000172100	2550262	2552957	1	downstream	313342	ENSMUSG00000090600	AC149585.1	-------------	protein_coding
chr4	35764053	35764370	318	191	31	86.16	6.34	MACS_peak_1097	ENSMUST00000172100	2550262	2552957	1	downstream	313987	ENSMUSG00000090600	AC149585.1	-------------	protein_coding
chr2	95262823	95263205	383	234	35	88.19	6.72	MACS_peak_887	ENSMUST00000172100	2550262	2552957	1	downstream	315103	ENSMUSG00000090600	AC149585.1	-------------	protein_coding
chr15	8631060	8631400	341	114	29	68.81	5.23	MACS_peak_559	ENSMUST00000172100	2550262	2552957	1	downstream	315674	ENSMUSG00000090600	AC149585.1	-------------	protein_coding
chr8	74352561	74352843	283	196	23	53.95	5.6	MACS_peak_1451	ENSMUST00000172100	2550262	2552957	1	downstream	317056	ENSMUSG00000090600	AC149585.1	-------------	protein_coding
chr12	53925468	53925900	433	103	41	105.54	6.34	MACS_peak_329	ENSMUST00000172100	2550262	2552957	1	downstream	317420	ENSMUSG00000090600	AC149585.1	-------------	protein_coding
chr10	98935028	98935496	469	223	39	67.5	7.02	MACS_peak_204	ENSMUST00000172100	2550262	2552957	1	downstream	318732	ENSMUSG00000090600	AC149585.1	-------------	protein_coding
chr4	149913960	149914275	316	86	24	50.8	5.23	MACS_peak_1165	ENSMUST00000172100	2550262	2552957	1	downstream	319351	ENSMUSG00000090600	AC149585.1	-------------	protein_coding
chr2	117609852	117610150	299	204	23	50.07	5.23	MACS_peak_908	ENSMUST00000172100	2550262	2552957	1	downstream	321332	ENSMUSG00000090600	AC149585.1	-------------	protein_coding
chr6	57456712	57456989	278	98	22	50.32	4.85	MACS_peak_1278	ENSMUST00000172100	2550262	2552957	1	downstream	322384	ENSMUSG00000090600	AC149585.1	-------------	protein_coding
chr6	51191172	51191605	434	208	33	52.07	5.82	MACS_peak_1271	ENSMUST00000169406	49655169	49660958	-1	downstream	323019	ENSMUSG00000091277	AC122891.1	-------------	protein_coding
chrX	120114500	120114879	380	242	99	402.72	20.21	MACS_peak_1610	ENSMUST00000172100	2550262	2552957	1	downstream	324761	ENSMUSG00000090600	AC149585.1	-------------	protein_coding
chr7	75322290	75322697	408	187	31	50.12	5.86	MACS_peak_1356	ENSMUST00000172100	2550262	2552957	1	downstream	334078	ENSMUSG00000090600	AC149585.1	-------------	protein_coding
chr3	65226106	65226485	380	190	31	68.69	7.09	MACS_peak_1024	ENSMUST00000037942	146607011	146646973	1	downstream	334299	ENSMUSG00000036745	Ttll7	tubulin_tyrosine_ligase-like_family,_member_7_Gene	protein_coding
chr13	42854703	42855074	372	168	33	75.7	6.03	MACS_peak_393	ENSMUST00000172100	2550262	2552957	1	downstream	335981	ENSMUSG00000090600	AC149585.1	-------------	protein_coding
chr2	68002946	68003275	330	202	27	61.71	5.23	MACS_peak_875	ENSMUST00000078471	67964274	67964856	1	downstream	340142	ENSMUSG00000064063	BC048507	cDNA_sequence_BC048507_Gene	protein_coding
chrX	122707895	122708276	382	165	51	72.84	6.93	MACS_peak_1725	ENSMUST00000163510	154756398	154765590	1	downstream	342063	ENSMUSG00000028182	Lrriq3	leucine-rich_repeats_and_IQ_motif_containing_3_Gene	protein_coding
chr8	19929521	19930319	799	384	135	80.96	4.14	MACS_peak_1401	ENSMUST00000172100	2550262	2552957	1	downstream	343852	ENSMUSG00000090600	AC149585.1	-------------	protein_coding
chrX	120113964	120114203	240	100	35	104.2	7.79	MACS_peak_1609	ENSMUST00000172100	2550262	2552957	1	downstream	345326	ENSMUSG00000090600	AC149585.1	-------------	protein_coding
chr1	70072815	70073113	299	204	24	51.47	5.7	MACS_peak_50	ENSMUST00000172100	2550262	2552957	1	downstream	346259	ENSMUSG00000090600	AC149585.1	-------------	protein_coding
chrX	120113566	120113860	295	217	56	230.78	13.54	MACS_peak_1608	ENSMUST00000172100	2550262	2552957	1	downstream	346790	ENSMUSG00000090600	AC149585.1	-------------	protein_coding
chr3	102303611	102303972	362	204	29	50.78	5.14	MACS_peak_1046	ENSMUST00000043111	88961247	89462828	1	inside	356156	ENSMUSG00000034488	Edil3	EGF-like_repeats_and_discoidin_I-like_domains_3_Gene	protein_coding
chrX	120657943	120658094	152	75	24	127.97	8.96	MACS_peak_1644	ENSMUST00000135009	79446798	79460777	-1	downstream	364104	ENSMUSG00000032332	Col12a1	collagen,_type_XII,_alpha_1_Gene	protein_coding
chr9	62770679	62770976	298	108	24	55.08	5.6	MACS_peak_1516	ENSMUST00000155665	159468182	159474094	1	downstream	383294	ENSMUSG00000026589	Sec16b	SEC16_homolog_B_(S._cerevisiae)_Gene	protein_coding
chr18	42630857	42631134	278	128	25	65.55	5.97	MACS_peak_777	ENSMUST00000149077	27390054	27391177	1	downstream	392936	ENSMUSG00000038127	Ccdc50	coiled-coil_domain_containing_50_Gene	protein_coding
chr2	124017774	124018037	264	154	22	53.87	5.97	MACS_peak_912	ENSMUST00000074807	125403275	125452415	1	downstream	414125	ENSMUSG00000020105	Lrig3	leucine-rich_repeats_and_immunoglobulin-like_domains_3_Gene	protein_coding
chr11	87034354	87034776	423	230	35	77.38	5.23	MACS_peak_277	ENSMUST00000168417	75573523	75574485	-1	downstream	439648	ENSMUSG00000090978	AC166995.1	-------------	protein_coding
chrX	120112454	120113170	717	134	225	681.5	12.7	MACS_peak_1607	ENSMUST00000162173	67915883	68090349	-1	downstream	443232	ENSMUSG00000022335	Zfat	zinc_finger_and_AT_hook_domain_containing_Gene	protein_coding
chr5	86463732	86464033	302	91	24	54.1	6.34	MACS_peak_1213	ENSMUST00000128849	15677799	15720349	1	downstream	469405	ENSMUSG00000041390	Mdfic	MyoD_family_inhibitor_domain_containing_Gene	protein_coding
chr18	4305370	4305660	291	112	23	51.97	6.72	MACS_peak_749	ENSMUST00000084824	116852241	117160693	-1	downstream	479830	ENSMUSG00000039607	Rbms3	RNA_binding_motif,_single_stranded_interacting_protein_Gene	protein_coding
chr3	79720891	79721268	378	212	28	55.19	7.09	MACS_peak_1032	ENSMUST00000056879	49301460	49395090	1	downstream	480671	ENSMUSG00000051616	C230029F24Rik	RIKEN_cDNA_C230029F24_gene_Gene	protein_coding
chr11	35059004	35059363	360	183	28	58.06	4.78	MACS_peak_247	ENSMUST00000168630	29757189	30001986	-1	downstream	510463	ENSMUSG00000063626	Unc5d	unc-5_homolog_D_(C._elegans)_Gene	protein_coding
chr17	49785720	49786099	380	82	34	80.73	5.08	MACS_peak_714	ENSMUST00000060369	8899676	9199030	1	downstream	547020	ENSMUSG00000046178	Nxph1	neurexophilin_1_Gene	protein_coding
chrX	122705780	122706084	305	211	32	96.29	8.58	MACS_peak_1724	ENSMUST00000169406	49655169	49660958	-1	downstream	591015	ENSMUSG00000091277	AC122891.1	-------------	protein_coding
chr10	87695591	87695905	315	213	26	60.6	5.23	MACS_peak_199	ENSMUST00000107442	83555948	83911494	1	downstream	745047	ENSMUSG00000025754	Agbl1	ATP/GTP_binding_protein-like_1_Gene	protein_coding
chr5	17013876	17014242	367	120	33	82.24	4.85	MACS_peak_1183	ENSMUST00000026868	41546647	41557706	1	downstream	810459	ENSMUSG00000025766	D3Ertd751e	DNA_segment,_Chr_3,_ERATO_Doi_751,_expressed_Gene	protein_coding
chrX	122705053	122705363	311	133	49	200.55	15.57	MACS_peak_1723	ENSMUST00000150617	113889441	113889882	-1	upstream	-710549	ENSMUSG00000086415	Gm4487	predicted_gene_4487_Pseudogene	pseudogene
chr18	53664958	53665215	258	125	22	55.48	6.34	MACS_peak_785	ENSMUST00000150617	113889441	113889882	-1	upstream	-636477	ENSMUSG00000086415	Gm4487	predicted_gene_4487_Pseudogene	pseudogene
chr12	120130640	120130988	349	172	28	61.85	7.09	MACS_peak_358	ENSMUST00000150617	113889441	113889882	-1	upstream	-471742	ENSMUSG00000086415	Gm4487	predicted_gene_4487_Pseudogene	pseudogene
chr2	102119808	102120160	353	122	26	51.67	4.85	MACS_peak_897	ENSMUST00000097270	90854229	90854841	1	upstream	-258024	ENSMUSG00000073367	Gm10493	predicted_gene_10493_Gene	pseudogene
chr5	129058681	129058984	304	140	26	61.1	6.52	MACS_peak_1239	ENSMUST00000162465	10695616	10696216	1	upstream	-248004	ENSMUSG00000089795	Gm16543	predicted_gene_16543_Pseudogene	pseudogene
chrX	121216944	121217185	242	96	136	469.94	9.05	MACS_peak_1676	ENSMUST00000052615	9632512	9633028	-1	upstream	-194488	ENSMUSG00000045799	Gm9800	predicted_gene_9800_Pseudogene	pseudogene
chr3	104372390	104372754	365	275	36	99.16	5.97	MACS_peak_1047	ENSMUST00000145087	80203271	80203588	-1	upstream	-167933	ENSMUSG00000087123	Gm6706	predicted_gene_6706_Pseudogene	pseudogene
chr2	67387847	67388125	279	187	22	50.08	5.23	MACS_peak_874	ENSMUST00000060066	41005247	41005417	1	upstream	-153135	ENSMUSG00000048559	4930555K19Rik	RIKEN_cDNA_4930555K19_gene_Pseudogene	pseudogene
chrX	121216690	121216913	224	113	29	71.03	6.91	MACS_peak_1675	ENSMUST00000121371	114862155	114863048	-1	upstream	-148690	ENSMUSG00000084222	Gm13973	predicted_gene_13973_Pseudogene	pseudogene
chrX	120293721	120293875	155	77	26	143.41	9.7	MACS_peak_1631	ENSMUST00000170943	4211716	4212228	1	upstream	-146192	ENSMUSG00000091223	AC167016.1	-------------	pseudogene
chr18	13198855	13199020	166	82	27	50.19	4.26	MACS_peak_763	ENSMUST00000086606	40819508	40819843	1	upstream	-141585	ENSMUSG00000074553	Gm10713	predicted_pseudogene_10713_Pseudogene	pseudogene
chr12	52220113	52220616	504	185	43	94.19	5.15	MACS_peak_326	ENSMUST00000117080	86685514	86686234	-1	upstream	-138044	ENSMUSG00000082422	Gm6973	predicted_gene_6973_Pseudogene	pseudogene
chr1	180814081	180814439	359	183	30	52.57	4.23	MACS_peak_126	ENSMUST00000118053	21364536	21365156	-1	upstream	-125979	ENSMUSG00000080846	Gm13379	predicted_gene_13379_Pseudogene	pseudogene
chr11	84070424	84070754	331	116	28	66.42	5.6	MACS_peak_272	ENSMUST00000165245	61058587	61058825	1	upstream	-123684	ENSMUSG00000090882	RP23-33B19.2	-------------	pseudogene
chrX	120289919	120290177	259	81	28	88.9	9.7	MACS_peak_1630	ENSMUST00000118541	4905654	4906021	-1	upstream	-123082	ENSMUSG00000083228	Gm11779	predicted_gene_11779_Pseudogene	pseudogene
chr2	165368136	165368609	474	222	42	52.74	4.53	MACS_peak_943	ENSMUST00000050706	58733214	58733921	1	upstream	-113984	ENSMUSG00000046952	Gm5815	predicted_pseudogene_5815_Pseudogene	pseudogene
chrX	121215653	121216212	560	245	123	455.37	13.13	MACS_peak_1674	ENSMUST00000078739	82508166	82509208	1	upstream	-111270	ENSMUSG00000058625	Gm3226	predicted_gene_3226_Pseudogene	pseudogene
chr3	32230331	32230700	370	144	29	56.82	4.59	MACS_peak_1005	ENSMUST00000119843	144756594	144757414	-1	upstream	-107947	ENSMUSG00000082858	Gm11746	predicted_gene_11746_Pseudogene	pseudogene
chr10	40561635	40562087	453	199	43	102.33	5.98	MACS_peak_177	ENSMUST00000151645	25982082	25982858	-1	upstream	-105834	ENSMUSG00000087121	Gm7847	predicted_gene_7847_Pseudogene	pseudogene
chr6	17182318	17182661	344	174	32	51.4	4.78	MACS_peak_1250	ENSMUST00000120123	91990925	91991246	-1	upstream	-98946	ENSMUSG00000083788	Gm11499	predicted_gene_11499_Pseudogene	pseudogene
chr4	62508030	62508326	297	183	24	55.33	4.48	MACS_peak_1111	ENSMUST00000169624	22865242	22866996	1	upstream	-89690	ENSMUSG00000091194	RP24-163L18.1	-------------	pseudogene
chrX	121214908	121215426	519	241	134	422.56	13.81	MACS_peak_1673	ENSMUST00000119183	21989453	21991046	1	upstream	-86382	ENSMUSG00000081467	Gm13337	predicted_gene_13337_Pseudogene	pseudogene
chr16	34217764	34218057	294	178	26	61.1	5.26	MACS_peak_639	ENSMUST00000152660	71144037	71144336	1	upstream	-80152	ENSMUSG00000085487	Gm15654	predicted_gene_15654_Pseudogene	pseudogene
chr5	16094040	16094365	326	174	29	52.43	5.29	MACS_peak_1181	ENSMUST00000121361	14949161	14950260	1	upstream	-68707	ENSMUSG00000084183	Gm12009	predicted_gene_12009_Pseudogene	pseudogene
chrX	121214679	121214842	164	81	30	112.53	7.18	MACS_peak_1672	ENSMUST00000140507	70297039	70297617	1	upstream	-64049	ENSMUSG00000047965	Rpl9-ps7	ribosomal_protein_L9,_pseudogene_7_Pseudogene	pseudogene
chr10	92084839	92085149	311	156	24	51.95	5.23	MACS_peak_201	ENSMUST00000117367	121756168	121757313	1	upstream	-63755	ENSMUSG00000083679	Gm12892	predicted_gene_12892_Pseudogene	pseudogene
chr7	103432843	103433181	339	164	25	50.23	5.6	MACS_peak_1374	ENSMUST00000117980	122906690	122907352	1	upstream	-62039	ENSMUSG00000081736	Gm14971	predicted_gene_14971_Pseudogene	pseudogene
chr1	141189778	141190055	278	98	22	50.32	4.48	MACS_peak_96	ENSMUST00000117980	122906690	122907352	1	upstream	-61288	ENSMUSG00000081736	Gm14971	predicted_gene_14971_Pseudogene	pseudogene
chrX	121214271	121214574	304	213	32	96.64	7.09	MACS_peak_1671	ENSMUST00000117980	122906690	122907352	1	upstream	-60556	ENSMUSG00000081736	Gm14971	predicted_gene_14971_Pseudogene	pseudogene
chrX	122684857	122685025	169	84	21	85.19	7.84	MACS_peak_1718	ENSMUST00000117980	122906690	122907352	1	upstream	-59646	ENSMUSG00000081736	Gm14971	predicted_gene_14971_Pseudogene	pseudogene
chr4	121791926	121792283	358	235	32	64.24	4.47	MACS_peak_1141	ENSMUST00000122178	74463178	74463585	-1	upstream	-56946	ENSMUSG00000082401	Gm14328	predicted_gene_14328_Pseudogene	pseudogene
chr6	143151592	143151928	337	191	27	59.98	5.97	MACS_peak_1321	ENSMUST00000118396	32781933	32782258	-1	upstream	-54736	ENSMUSG00000080753	Gm15613	predicted_gene_15613_Pseudogene	pseudogene
chr8	114098204	114098637	434	208	31	56.57	5.97	MACS_peak_1472	ENSMUST00000121174	93570715	93571161	-1	upstream	-53903	ENSMUSG00000083724	Gm12651	predicted_gene_12651_Pseudogene	pseudogene
chr14	33362907	33363210	304	180	24	51.47	5.44	MACS_peak_477	ENSMUST00000118396	32781933	32782258	-1	upstream	-53269	ENSMUSG00000080753	Gm15613	predicted_gene_15613_Pseudogene	pseudogene
chr12	83789205	83789498	294	213	23	51.25	4.85	MACS_peak_344	ENSMUST00000122415	112672601	112674385	-1	upstream	-52186	ENSMUSG00000082433	Gm9025	predicted_gene_9025_Pseudogene	pseudogene
chr14	91471652	91472030	379	267	31	68.94	5.23	MACS_peak_524	ENSMUST00000118430	121870822	121871047	1	upstream	-48472	ENSMUSG00000083558	Gm12896	predicted_gene_12896_Pseudogene	pseudogene
chr15	66296024	66296437	414	195	35	66.66	6.26	MACS_peak_594	ENSMUST00000122413	27407625	27408100	-1	upstream	-48153	ENSMUSG00000082243	Gm12076	predicted_gene_12076_Pseudogene	pseudogene
chr10	105048069	105048383	315	163	24	51.03	4.85	MACS_peak_208	ENSMUST00000109141	97395142	97395805	1	upstream	-46799	ENSMUSG00000081051	Gm15427	predicted_pseudogene_15427_Pseudogene	pseudogene
chr18	45756263	45756601	339	228	27	59.49	5.23	MACS_peak_780	ENSMUST00000161849	152443738	152445025	-1	upstream	-39206	ENSMUSG00000090095	Rpl29-ps1	ribosomal_protein_L29,_pseudogene_1_Pseudogene	pseudogene
chr3	153831824	153832163	340	161	29	69.07	5.6	MACS_peak_1077	ENSMUST00000164061	19960314	19964623	1	upstream	-34446	ENSMUSG00000091929	RP23-221K13.1	-------------	pseudogene
chr4	139352085	139352562	478	177	38	60.7	3.8	MACS_peak_1148	ENSMUST00000118363	78878690	78878891	-1	upstream	-33704	ENSMUSG00000080984	Gm14469	predicted_gene_14469_Pseudogene	pseudogene
chr9	30693168	30693505	338	128	27	59.73	4.48	MACS_peak_1493	ENSMUST00000118284	18415996	18416164	1	upstream	-32892	ENSMUSG00000082742	Gm13354	predicted_gene_13354_Pseudogene	pseudogene
chrX	122700265	122700436	172	85	21	85.19	7.84	MACS_peak_1722	ENSMUST00000117367	121756168	121757313	1	upstream	-30533	ENSMUSG00000083679	Gm12892	predicted_gene_12892_Pseudogene	pseudogene
chr9	57218866	57219289	424	204	32	63.07	6.72	MACS_peak_1510	ENSMUST00000120908	33733494	33733652	1	upstream	-28304	ENSMUSG00000083042	Gm11388	predicted_gene_11388_Pseudogene	pseudogene
chr3	151375664	151376034	371	192	31	66	6.37	MACS_peak_1075	ENSMUST00000110797	155152562	155153608	1	upstream	-26252	ENSMUSG00000079138	Gm8818	predicted_pseudogene_8818_Pseudogene	pseudogene
chr9	47375650	47375908	259	89	21	50.17	4.48	MACS_peak_1501	ENSMUST00000119919	138448350	138448658	-1	upstream	-25858	ENSMUSG00000082331	Gm14063	predicted_gene_14063_Pseudogene	pseudogene
chr15	59789047	59789436	390	200	32	66.26	4.85	MACS_peak_591	ENSMUST00000121756	144980846	144981563	1	upstream	-25130	ENSMUSG00000082758	Gm13024	predicted_gene_13024_Pseudogene	pseudogene
chr4	101797579	101797931	353	246	27	56.2	5.6	MACS_peak_1131	ENSMUST00000128324	69112611	69112907	-1	upstream	-24748	ENSMUSG00000085082	Gm16330	predicted_gene_16330_Pseudogene	pseudogene
chr5	104792173	104792554	382	259	48	109.68	9.63	MACS_peak_1224	ENSMUST00000160428	88377272	88378336	-1	upstream	-22401	ENSMUSG00000090043	Gm16167	predicted_gene_16167_Pseudogene	pseudogene
chr7	80753043	80753350	308	120	25	57.46	5.6	MACS_peak_1359	ENSMUST00000116671	51397550	51399466	1	upstream	-18413	ENSMUSG00000080321	Gm14644	predicted_gene_14644_Pseudogene	pseudogene
chr16	45262726	45263003	278	119	22	50.32	6.34	MACS_peak_652	ENSMUST00000171003	72664443	72665514	1	upstream	-18285	ENSMUSG00000091825	RP24-174M12.2	-------------	pseudogene
chr13	90277304	90277630	327	145	25	52.91	5.23	MACS_peak_423	ENSMUST00000117619	53092429	53095218	1	upstream	-17453	ENSMUSG00000084369	Gm14626	predicted_gene_14626_Pseudogene	pseudogene
chr6	54340757	54341078	322	190	25	51.32	5.04	MACS_peak_1275	ENSMUST00000117047	45849942	45850283	1	upstream	-17147	ENSMUSG00000082870	Gm12165	predicted_gene_12165_Pseudogene	pseudogene
chrX	121210504	121210802	299	92	55	264.4	17.91	MACS_peak_1670	ENSMUST00000119399	107192022	107192372	1	upstream	-15275	ENSMUSG00000081995	Gm11719	predicted_gene_11719_Pseudogene	pseudogene
chrX	121210201	121210355	155	77	34	163.39	8.35	MACS_peak_1669	ENSMUST00000166685	45307166	45309549	1	upstream	-14601	ENSMUSG00000090296	RP24-252L3.2	-------------	pseudogene
chr16	60645163	60645514	352	135	28	61.13	6.34	MACS_peak_667	ENSMUST00000122098	160216161	160216376	-1	upstream	-14173	ENSMUSG00000081699	Gm15213	predicted_gene_15213_Pseudogene	pseudogene
chr7	126288281	126288586	306	213	27	66.9	6.26	MACS_peak_1381	ENSMUST00000166685	45307166	45309549	1	upstream	-13680	ENSMUSG00000090296	RP24-252L3.2	-------------	pseudogene
chr17	3005102	3005539	438	238	42	64.72	5.98	MACS_peak_690	ENSMUST00000076828	171383659	171384000	-1	upstream	-13179	ENSMUSG00000058622	Gm5265	predicted_pseudogene_5265_Pseudogene	pseudogene
chr10	105453420	105453750	331	200	25	52	6.34	MACS_peak_209	ENSMUST00000121462	28856724	28857608	1	upstream	-13118	ENSMUSG00000081695	Rpsa-ps5	ribosomal_protein_SA,_pseudogene_5_Pseudogene	pseudogene
chr18	63277203	63277572	370	157	29	52.92	5.39	MACS_peak_791	ENSMUST00000059474	26707484	26708461	1	upstream	-12131	ENSMUSG00000043794	D830025C05Rik	RIKEN_cDNA_D830025C05_gene_Gene	pseudogene
chrX	122689150	122689493	344	165	81	217.4	11.98	MACS_peak_1719	ENSMUST00000121836	137495552	137497876	-1	upstream	-12091	ENSMUSG00000082988	Gm5903	predicted_gene_5903_Pseudogene	pseudogene
chr6	136081523	136081855	333	121	25	51.55	5.23	MACS_peak_1314	ENSMUST00000121537	46805583	46805855	1	upstream	-12066	ENSMUSG00000067321	Gm7931	predicted_pseudogene_7931_Pseudogene	pseudogene
chr8	34579546	34579860	315	89	25	54.67	5.15	MACS_peak_1417	ENSMUST00000122206	38685428	38685982	-1	upstream	-11812	ENSMUSG00000081651	Gm15530	predicted_gene_15530_Pseudogene	pseudogene
chr11	25940833	25941146	314	106	24	51.26	5.97	MACS_peak_242	ENSMUST00000119920	145279745	145280381	1	upstream	-9622	ENSMUSG00000082615	Gm13239	predicted_gene_13239_Pseudogene	pseudogene
chr8	25610197	25610530	334	243	29	65.08	6.3	MACS_peak_1408	ENSMUST00000004569	126883440	126885740	1	upstream	-9301	ENSMUSG00000044341	Gm5601	predicted_pseudogene_5601_Pseudogene	pseudogene
chr13	112202350	112202732	383	195	30	63.2	5.97	MACS_peak_442	ENSMUST00000119790	83193314	83194106	-1	upstream	-8648	ENSMUSG00000081400	Gm13680	predicted_gene_13680_Pseudogene	pseudogene
chr15	81149899	81150279	381	110	32	66.22	4.85	MACS_peak_597	ENSMUST00000166792	20237817	20239574	-1	upstream	-8462	ENSMUSG00000092051	RP23-269H11.2	-------------	pseudogene
chr11	41445968	41446380	413	193	47	70.98	8.54	MACS_peak_250	ENSMUST00000121407	33778326	33781377	1	upstream	-8421	ENSMUSG00000082986	Gm11389	predicted_gene_11389_Pseudogene	pseudogene
chrX	122695726	122696033	308	227	32	95.24	5.97	MACS_peak_1721	ENSMUST00000121640	51147298	51148024	1	upstream	-7962	ENSMUSG00000083278	Gm14589	predicted_gene_14589_Pseudogene	pseudogene
chr14	75950364	75950732	369	233	28	57.17	4.48	MACS_peak_508	ENSMUST00000120870	145036643	145040791	1	upstream	-7926	ENSMUSG00000082082	Gm13230	predicted_gene_13230_Pseudogene	pseudogene
chrX	122690995	122691303	309	93	71	124.9	7.86	MACS_peak_1720	ENSMUST00000081831	94218443	94218790	1	upstream	-7571	ENSMUSG00000070428	Gm6570	predicted_gene_6570_Gene	pseudogene
chr4	83493000	83493444	445	223	35	63.13	6.83	MACS_peak_1123	ENSMUST00000119116	37213004	37213850	-1	upstream	-6613	ENSMUSG00000083420	Gm15665	predicted_gene_15665_Pseudogene	pseudogene
chr17	63620485	63620845	361	206	30	61.35	5.51	MACS_peak_725	ENSMUST00000120385	90116133	90116463	-1	upstream	-6289	ENSMUSG00000081520	Gm16200	predicted_gene_16200_Pseudogene	pseudogene
chr8	103776403	103776708	306	222	24	53.13	5.23	MACS_peak_1469	ENSMUST00000071597	60720390	60721053	-1	upstream	-5849	ENSMUSG00000064018	Mageb16-ps2	melanoma_antigen_family_B,_16,_pseudogene_2_Pseudogene	pseudogene
chr1	78576402	78576724	323	220	29	72.47	5.52	MACS_peak_61	ENSMUST00000117856	163660712	163661016	-1	upstream	-4869	ENSMUSG00000082747	Gm14265	predicted_gene_14265_Pseudogene	pseudogene
chr12	76475489	76475801	313	133	25	56.21	5.22	MACS_peak_341	ENSMUST00000119853	46541320	46542132	1	upstream	-4790	ENSMUSG00000080776	Gm12174	predicted_gene_12174_Pseudogene	pseudogene
chr18	8736617	8736980	364	197	52	156.66	13.31	MACS_peak_757	ENSMUST00000137252	106756928	106757395	1	upstream	-3932	ENSMUSG00000085530	Gm13901	predicted_gene_13901_Pseudogene	pseudogene
chr14	90149377	90149826	450	235	39	85.29	6.09	MACS_peak_521	ENSMUST00000117333	11212436	11213265	1	upstream	-3789	ENSMUSG00000082875	Gm12598	predicted_gene_12598_Pseudogene	pseudogene
chr8	130926058	130926331	274	167	22	50.35	5.15	MACS_peak_1475	ENSMUST00000117776	96023002	96046902	-1	upstream	-3459	ENSMUSG00000082119	Gm12659	predicted_gene_12659_Pseudogene	pseudogene
chr1	28793711	28794025	315	199	25	55.74	5.23	MACS_peak_16	ENSMUST00000121439	126261753	126262053	-1	upstream	-3438	ENSMUSG00000081319	Gm12936	predicted_gene_12936_Pseudogene	pseudogene
chr1	175799631	175799975	345	129	37	111.77	11.57	MACS_peak_119	ENSMUST00000121910	22255755	22257676	-1	upstream	-2431	ENSMUSG00000083319	Gm11284	predicted_gene_11284_Pseudogene	pseudogene
chr9	99887757	99888109	353	186	26	51.67	4.85	MACS_peak_1543	ENSMUST00000119326	78343556	78344832	1	upstream	-1907	ENSMUSG00000083629	Gm11262	predicted_gene_11262_Pseudogene	pseudogene
chr10	51254533	51254860	328	182	25	52.68	5.97	MACS_peak_183	ENSMUST00000172385	146901828	146902283	-1	upstream	-1483	ENSMUSG00000082599	Gm13141	predicted_gene_13141_Pseudogene	pseudogene
chrX	53201744	53202073	330	117	30	77.04	8.96	MACS_peak_1585	ENSMUST00000171170	45150472	45152677	1	upstream	-1228	ENSMUSG00000091466	RP23-48M16.10	-------------	pseudogene
chr8	74337195	74337437	243	149	22	59.73	6.34	MACS_peak_1450	ENSMUST00000120800	179347327	179348272	-1	upstream	-1067	ENSMUSG00000083410	Gm14300	predicted_gene_14300_Pseudogene	pseudogene
chr1	140694904	140695196	293	142	23	51.48	4.85	MACS_peak_95	ENSMUST00000089160	108831995	108832405	1	upstream	-933	ENSMUSG00000068102	Gm6749	predicted_pseudogene_6749_Pseudogene	pseudogene
chr1	16464987	16465281	295	182	24	51.01	4.48	MACS_peak_5	ENSMUST00000120469	51119306	51123203	-1	upstream	-706	ENSMUSG00000081937	Gm14599	predicted_gene_14599_Pseudogene	pseudogene
chr8	74336220	74336649	430	260	40	57.59	5.13	MACS_peak_1449	ENSMUST00000117871	61484526	61484940	1	overlapStart	-444	ENSMUSG00000083266	Gm12572	predicted_gene_12572_Pseudogene	pseudogene
chr10	5232380	5232612	233	126	21	57.3	5.97	MACS_peak_140	ENSMUST00000120850	53408705	53409570	-1	upstream	-378	ENSMUSG00000082253	Gm14639	predicted_gene_14639_Pseudogene	pseudogene
chr14	112925813	112926121	309	212	28	72.51	5.6	MACS_peak_540	ENSMUST00000117285	90119565	90120316	1	overlapStart	-262	ENSMUSG00000081563	Gm12635	predicted_gene_12635_Pseudogene	pseudogene
chr14	111415257	111415528	272	178	22	51.81	5.6	MACS_peak_539	ENSMUST00000162896	85157438	85190835	1	upstream	-217	ENSMUSG00000089716	Gm6264	predicted_gene_6264_Pseudogene	pseudogene
chr8	41326886	41327260	375	204	32	66	7.51	MACS_peak_1423	ENSMUST00000120353	155881864	155882409	1	overlapStart	-91	ENSMUSG00000081002	Gm14240	predicted_gene_14240_Pseudogene	pseudogene
chr18	51368326	51368487	162	80	20	85.19	7.46	MACS_peak_784	ENSMUST00000120706	63404008	63404624	-1	overlapStart	110	ENSMUSG00000083039	Gm11606	predicted_gene_11606_Pseudogene	pseudogene
chr17	90899865	90900177	313	164	26	61.12	6.72	MACS_peak_747	ENSMUST00000121668	61808411	61808729	-1	overlapEnd	477	ENSMUSG00000083018	Gm13555	predicted_gene_13555_Pseudogene	pseudogene
chr13	58613241	58613558	318	131	27	52.05	4.78	MACS_peak_399	ENSMUST00000132957	9353759	9354000	1	downstream	1286	ENSMUSG00000086115	Gm15733	predicted_gene_15733_Pseudogene	pseudogene
chr2	44075350	44075597	248	135	21	53.06	5.6	MACS_peak_862	ENSMUST00000165969	43996708	43998930	-1	inside	1420	ENSMUSG00000091832	RP24-63B17.9	-------------	pseudogene
chr12	47873264	47873585	322	118	25	54.07	5.6	MACS_peak_321	ENSMUST00000171314	43955952	43958178	-1	inside	1441	ENSMUSG00000091815	RP24-63B17.8	-------------	pseudogene
chr8	83181608	83181974	367	173	31	57.53	4.47	MACS_peak_1457	ENSMUST00000122076	150223992	150225135	-1	downstream	1942	ENSMUSG00000083964	Gm14122	predicted_gene_14122_Pseudogene	pseudogene
chr19	26728656	26729011	356	186	27	55.52	4.85	MACS_peak_828	ENSMUST00000118377	146894577	146894976	-1	downstream	1989	ENSMUSG00000081301	Gm15951	predicted_gene_15951_Pseudogene	pseudogene
chr16	42229065	42229388	324	220	25	53.6	4.85	MACS_peak_647	ENSMUST00000117117	52952921	52975298	1	inside	2675	ENSMUSG00000081298	Gm14622	predicted_gene_14622_Pseudogene	pseudogene
chr16	68406052	68406363	312	122	25	56.21	4.46	MACS_peak_677	ENSMUST00000112504	54127474	54127677	-1	downstream	3503	ENSMUSG00000080205	Gm15526	predicted_gene_15526_Pseudogene	pseudogene
chr9	123323261	123323680	420	252	35	78.14	8.21	MACS_peak_1562	ENSMUST00000121207	16959835	16960807	-1	downstream	3760	ENSMUSG00000082994	Gm11848	predicted_gene_11848_Pseudogene	pseudogene
chr14	65012416	65012741	326	231	27	62.73	5.6	MACS_peak_503	ENSMUST00000081831	94218443	94218790	1	downstream	3930	ENSMUSG00000070428	Gm6570	predicted_gene_6570_Gene	pseudogene
chr2	134993661	134993883	223	130	20	54.86	5.6	MACS_peak_918	ENSMUST00000162896	85157438	85190835	1	inside	4424	ENSMUSG00000089716	Gm6264	predicted_gene_6264_Pseudogene	pseudogene
chr5	109341614	109341885	272	84	28	84.25	9.33	MACS_peak_1232	ENSMUST00000163434	90561254	90561700	1	downstream	5008	ENSMUSG00000043618	Eif5al3-ps	eukaryotic_translation_initiation_factor_5A-like_3,_pseudogene_Pseudogene	pseudogene
chr6	67623327	67623647	321	185	29	56.82	5.21	MACS_peak_1287	ENSMUST00000119323	32236761	32237197	1	downstream	5149	ENSMUSG00000083872	Gm11928	predicted_gene_11928_Pseudogene	pseudogene
chr10	45142075	45142538	464	220	35	67.76	5.97	MACS_peak_179	ENSMUST00000121420	47354934	47355808	1	downstream	6184	ENSMUSG00000082792	Gm12176	predicted_gene_12176_Pseudogene	pseudogene
chrX	53206171	53206422	252	175	21	51.99	7.46	MACS_peak_1586	ENSMUST00000118603	52806324	52821535	1	inside	7223	ENSMUSG00000081482	Gm16404	predicted_gene_16404_Pseudogene	pseudogene
chr13	109288581	109288904	324	194	25	53.6	5.6	MACS_peak_440	ENSMUST00000121168	121070883	121071284	1	downstream	7308	ENSMUSG00000082386	Gm7601	predicted_gene_7601_Pseudogene	pseudogene
chr9	117213248	117213590	343	125	26	52.79	4.78	MACS_peak_1559	ENSMUST00000121730	31970448	31970892	-1	downstream	7364	ENSMUSG00000083853	Gm15696	predicted_gene_15696_Pseudogene	pseudogene
chr6	137069494	137069842	349	150	30	61.35	5.99	MACS_peak_1316	ENSMUST00000164689	20436743	20436932	1	downstream	8644	ENSMUSG00000068776	4930469B13Rik	RIKEN_cDNA_4930469B13_gene_Gene	pseudogene
chr15	95822422	95822796	375	185	28	51.42	5.23	MACS_peak_604	ENSMUST00000118114	159804010	159804458	1	downstream	9411	ENSMUSG00000083329	Gm14220	predicted_gene_14220_Pseudogene	pseudogene
chr14	9449845	9450176	332	138	27	60.05	5.52	MACS_peak_451	ENSMUST00000122057	47995666	47996098	1	downstream	9574	ENSMUSG00000082278	Gm13471	predicted_gene_13471_Pseudogene	pseudogene
chr7	39214392	39215132	741	89	61	60.97	4.48	MACS_peak_1338	ENSMUST00000121647	8181546	8181658	1	downstream	9586	ENSMUSG00000080897	Gm14500	predicted_gene_14500_Pseudogene	pseudogene
chr12	20471164	20471484	321	92	26	59.09	5.6	MACS_peak_301	ENSMUST00000117117	52952921	52975298	1	inside	9656	ENSMUSG00000081298	Gm14622	predicted_gene_14622_Pseudogene	pseudogene
chr3	52894900	52895301	402	185	30	53.83	7.39	MACS_peak_1015	ENSMUST00000119996	153522388	153555641	1	inside	10735	ENSMUSG00000082079	Gm14490	predicted_gene_14490_Pseudogene	pseudogene
chr7	130463679	130464065	387	187	33	55.38	4.19	MACS_peak_1385	ENSMUST00000164689	20436743	20436932	1	downstream	11313	ENSMUSG00000068776	4930469B13Rik	RIKEN_cDNA_4930469B13_gene_Gene	pseudogene
chr7	58927006	58927306	301	212	26	64.3	5.6	MACS_peak_1345	ENSMUST00000119431	155024368	155024996	-1	downstream	11351	ENSMUSG00000082596	Gm14227	predicted_gene_14227_Pseudogene	pseudogene
chr6	19046664	19047130	467	250	82	256.12	17.88	MACS_peak_1252	ENSMUST00000122117	112985167	113009615	-1	inside	11611	ENSMUSG00000081506	Amy2-ps1	amylase_2,_pseudogene_1_Pseudogene	pseudogene
chr13	114243220	114243511	292	191	24	56.59	7.84	MACS_peak_445	ENSMUST00000120773	139689033	139689460	1	downstream	11942	ENSMUSG00000084207	Gm14070	predicted_gene_14070_Pseudogene	pseudogene
chr9	41097640	41097978	339	194	25	50.23	5.6	MACS_peak_1499	ENSMUST00000117732	82839892	82840898	1	downstream	12229	ENSMUSG00000083245	Gm11185	predicted_gene_11185_Pseudogene	pseudogene
chr15	34558233	34558488	256	87	22	56.02	5.6	MACS_peak_571	ENSMUST00000118938	15049234	15050305	1	downstream	12289	ENSMUSG00000083860	Gm13313	predicted_gene_13313_Pseudogene	pseudogene
chr19	21778935	21779273	339	93	28	64.35	5.23	MACS_peak_823	ENSMUST00000117947	46286691	46287712	-1	downstream	12537	ENSMUSG00000081483	Gm12445	predicted_gene_12445_Pseudogene	pseudogene
chr1	73861579	73861894	316	160	27	58.05	5.47	MACS_peak_57	ENSMUST00000169811	61104976	61105234	1	downstream	12725	ENSMUSG00000091459	RP23-33B19.1	-------------	pseudogene
chr1	186771746	186772174	429	209	34	69.72	6.26	MACS_peak_130	ENSMUST00000119622	112377775	112378841	1	downstream	12930	ENSMUSG00000081066	Gm12817	predicted_gene_12817_Pseudogene	pseudogene
chr17	84194385	84194800	416	184	31	57.06	5.4	MACS_peak_741	ENSMUST00000119637	23367165	23367394	1	downstream	13890	ENSMUSG00000083727	Gm11887	predicted_gene_11887_Pseudogene	pseudogene
chr12	83634408	83634749	342	178	27	58.77	5.97	MACS_peak_343	ENSMUST00000117770	11494914	11496399	-1	downstream	14467	ENSMUSG00000082653	Gm15897	predicted_gene_15897_Pseudogene	pseudogene
chr3	96888403	96888876	474	230	61	80.52	9.62	MACS_peak_1041	ENSMUST00000118790	85763997	85764475	1	downstream	15165	ENSMUSG00000081632	Gm11443	predicted_gene_11443_Pseudogene	pseudogene
chrX	5135810	5136422	613	486	85	191.57	9.27	MACS_peak_1566	ENSMUST00000119537	153912571	153913150	-1	downstream	15530	ENSMUSG00000081013	Gm14497	predicted_gene_14497_Pseudogene	pseudogene
chr1	147086080	147086377	298	180	23	50.3	4.48	MACS_peak_101	ENSMUST00000164689	20436743	20436932	1	downstream	17105	ENSMUSG00000068776	4930469B13Rik	RIKEN_cDNA_4930469B13_gene_Gene	pseudogene
chr6	6089916	6090238	323	113	35	107.75	8.58	MACS_peak_1244	ENSMUST00000118528	178975195	178975771	1	downstream	17289	ENSMUSG00000081481	Gm14293	predicted_gene_14293_Pseudogene	pseudogene
chr8	84623831	84624121	291	90	25	61.9	4.85	MACS_peak_1459	ENSMUST00000113394	85273786	85286414	1	downstream	17366	ENSMUSG00000079455	Gm16026	predicted_pseudogene_16026_Pseudogene	pseudogene
chr13	16898397	16898699	303	103	26	63.76	6.72	MACS_peak_371	ENSMUST00000164689	20436743	20436932	1	downstream	17660	ENSMUSG00000068776	4930469B13Rik	RIKEN_cDNA_4930469B13_gene_Gene	pseudogene
chrX	5135050	5135482	433	242	95	120.2	7.29	MACS_peak_1565	ENSMUST00000160487	85057729	85059217	1	downstream	18471	ENSMUSG00000089976	Gm2389	predicted_pseudogene_2389_Pseudogene	pseudogene
chr6	67618250	67618672	423	175	92	316.29	19.96	MACS_peak_1286	ENSMUST00000119138	53051449	53070080	1	downstream	19638	ENSMUSG00000082441	Gm6664	predicted_gene_6664_Pseudogene	pseudogene
chr10	27725346	27725635	290	114	24	56.06	5.52	MACS_peak_166	ENSMUST00000118555	52564563	52579692	1	downstream	19793	ENSMUSG00000082182	Gm6660	predicted_gene_6660_Pseudogene	pseudogene
chrY	2603489	2603818	330	242	30	77.04	8.58	MACS_peak_1807	ENSMUST00000121752	108788963	108790390	1	downstream	20025	ENSMUSG00000063684	Gm13910	predicted_gene_13910_Pseudogene	pseudogene
chr14	11364555	11364922	368	200	28	57.4	4.85	MACS_peak_454	ENSMUST00000146593	72506073	72506601	1	downstream	22013	ENSMUSG00000085812	Gm15843	predicted_gene_15843_Pseudogene	pseudogene
chr14	101105980	101106349	370	203	31	71.22	5.6	MACS_peak_530	ENSMUST00000072166	123216626	123217057	-1	downstream	22331	ENSMUSG00000058492	Scp2-ps2	sterol_carrier_protein_2,_pseudogene_2_Pseudogene	pseudogene
chr13	42450251	42450585	335	215	28	52.43	4.15	MACS_peak_390	ENSMUST00000121570	146753038	146753683	1	downstream	23004	ENSMUSG00000081140	Gm8178	predicted_gene_8178_Pseudogene	pseudogene
chr2	97011479	97011972	494	116	38	63.65	3.71	MACS_peak_890	ENSMUST00000121261	46477751	46478221	-1	downstream	23485	ENSMUSG00000084276	Gm8317	predicted_gene_8317_Pseudogene	pseudogene
chr11	9147431	9147750	320	170	25	54.54	4.85	MACS_peak_231	ENSMUST00000121570	146753038	146753683	1	downstream	24456	ENSMUSG00000081140	Gm8178	predicted_gene_8178_Pseudogene	pseudogene
chr14	21925895	21926223	329	117	27	61.97	4.85	MACS_peak_469	ENSMUST00000169445	122736503	122737141	-1	downstream	24807	ENSMUSG00000083294	Gm14957	predicted_gene_14957_Pseudogene	pseudogene
chrY	2604347	2604802	456	186	157	577.69	22.08	MACS_peak_1808	ENSMUST00000122155	159764832	159765301	-1	downstream	25375	ENSMUSG00000082970	Gm15214	predicted_gene_15214_Pseudogene	pseudogene
chr6	35435645	35435800	156	77	27	150.53	10.01	MACS_peak_1259	ENSMUST00000169445	122736503	122737141	-1	downstream	25578	ENSMUSG00000083294	Gm14957	predicted_gene_14957_Pseudogene	pseudogene
chr6	67614334	67614817	484	223	68	255.37	18.66	MACS_peak_1285	ENSMUST00000148102	37873082	37873547	-1	downstream	26448	ENSMUSG00000085442	Gm3362	predicted_pseudogene_3362_Pseudogene	pseudogene
chr4	67909306	67909455	150	74	25	93.44	5.94	MACS_peak_1115	ENSMUST00000154261	159314062	159314460	-1	downstream	27907	ENSMUSG00000087632	Gm6058	predicted_gene_6058_Pseudogene	pseudogene
chr12	29090608	29091074	467	311	42	52.59	3.47	MACS_peak_308	ENSMUST00000060134	65197259	65199106	1	downstream	28847	ENSMUSG00000048916	Gm5540	predicted_pseudogene_5540_Pseudogene	pseudogene
chrY	2606773	2607120	348	82	34	93.39	7.46	MACS_peak_1809	ENSMUST00000118172	67973721	67974669	1	downstream	29225	ENSMUSG00000081899	Gm13606	predicted_gene_13606_Pseudogene	pseudogene
chr16	63806287	63806681	395	186	31	65.07	7.09	MACS_peak_673	ENSMUST00000169445	122736503	122737141	-1	downstream	29246	ENSMUSG00000083294	Gm14957	predicted_gene_14957_Pseudogene	pseudogene
chr13	16893565	16893730	166	82	56	199.49	7.37	MACS_peak_370	ENSMUST00000117323	120628036	120628437	1	downstream	29907	ENSMUSG00000084187	Gm7567	predicted_gene_7567_Pseudogene	pseudogene
chr7	82658841	82659261	421	169	36	55.65	5.74	MACS_peak_1364	ENSMUST00000169445	122736503	122737141	-1	downstream	31361	ENSMUSG00000083294	Gm14957	predicted_gene_14957_Pseudogene	pseudogene
chr17	83973004	83973362	359	194	29	64.21	4.85	MACS_peak_740	ENSMUST00000169445	122736503	122737141	-1	downstream	32088	ENSMUSG00000083294	Gm14957	predicted_gene_14957_Pseudogene	pseudogene
chr1	196529316	196529638	323	232	27	58.02	5.59	MACS_peak_136	ENSMUST00000122411	102152071	102152364	-1	downstream	32556	ENSMUSG00000083306	Gm13868	predicted_gene_13868_Pseudogene	pseudogene
chr17	59306666	59307053	388	139	29	57.49	5.97	MACS_peak_719	ENSMUST00000117367	121756168	121757313	1	downstream	35758	ENSMUSG00000083679	Gm12892	predicted_gene_12892_Pseudogene	pseudogene
chr1	40077467	40077777	311	114	28	52.08	4.73	MACS_peak_26	ENSMUST00000161613	153795304	153795754	1	downstream	36520	ENSMUSG00000090114	Gm3076	predicted_gene_3076_Pseudogene	pseudogene
chr15	6718076	6718396	321	133	25	54.3	6.34	MACS_peak_556	ENSMUST00000169445	122736503	122737141	-1	downstream	36876	ENSMUSG00000083294	Gm14957	predicted_gene_14957_Pseudogene	pseudogene
chr12	87227427	87227742	316	153	24	50.8	5.6	MACS_peak_345	ENSMUST00000089221	3044014	3044733	-1	downstream	39631	ENSMUSG00000068141	Gm10232	predicted_pseudogene_10232_Pseudogene	pseudogene
chr14	25370100	25370440	341	173	26	54.33	5.6	MACS_peak_473	ENSMUST00000117114	41404624	41405536	1	downstream	41344	ENSMUSG00000081847	Gm12142	predicted_gene_12142_Pseudogene	pseudogene
chr13	106294264	106294601	338	170	27	59.73	5.23	MACS_peak_438	ENSMUST00000169445	122736503	122737141	-1	downstream	41415	ENSMUSG00000083294	Gm14957	predicted_gene_14957_Pseudogene	pseudogene
chr9	75736734	75737068	335	187	26	55.71	5.97	MACS_peak_1524	ENSMUST00000117746	53157900	53166064	1	downstream	43844	ENSMUSG00000081089	Gm14624	predicted_gene_14624_Pseudogene	pseudogene
chr3	138250294	138250656	363	211	27	51.67	6.16	MACS_peak_1067	ENSMUST00000077551	112880589	112881068	1	downstream	45224	ENSMUSG00000058953	Gm4822	predicted_pseudogene_4822_Pseudogene	pseudogene
chr9	82943134	82943464	331	221	25	52	5.23	MACS_peak_1533	ENSMUST00000097270	90854229	90854841	1	downstream	45636	ENSMUSG00000073367	Gm10493	predicted_gene_10493_Gene	pseudogene
chr2	83132644	83132903	260	168	45	94.88	7.26	MACS_peak_883	ENSMUST00000117746	53157900	53166064	1	downstream	48271	ENSMUSG00000081089	Gm14624	predicted_gene_14624_Pseudogene	pseudogene
chr15	30165264	30165670	407	157	33	71.68	5.97	MACS_peak_570	ENSMUST00000121970	5185690	5187985	-1	downstream	52175	ENSMUSG00000082326	Gm14366	predicted_gene_14366_Pseudogene	pseudogene
chr10	29177845	29178122	278	190	22	50.32	4.48	MACS_peak_167	ENSMUST00000121970	5185690	5187985	-1	downstream	52935	ENSMUSG00000082326	Gm14366	predicted_gene_14366_Pseudogene	pseudogene
chr4	100512332	100512706	375	139	27	51.42	5.23	MACS_peak_1130	ENSMUST00000120941	67962280	67964324	-1	downstream	55018	ENSMUSG00000081231	Tcp1-ps1	t-complex_protein_1,_pseudogene_1_Pseudogene	pseudogene
chrX	121185504	121185745	242	84	22	60.03	7.46	MACS_peak_1668	ENSMUST00000119790	83193314	83194106	-1	downstream	61462	ENSMUSG00000081400	Gm13680	predicted_gene_13680_Pseudogene	pseudogene
chr2	43310757	43311134	378	188	27	50.8	5.23	MACS_peak_861	ENSMUST00000119418	43373986	43374918	-1	downstream	64161	ENSMUSG00000080994	Gm13464	predicted_gene_13464_Pseudogene	pseudogene
chr9	33789428	33789703	276	190	22	50.81	4.85	MACS_peak_1496	ENSMUST00000116000	33535831	33536436	1	downstream	67635	ENSMUSG00000079884	Gm9079	predicted_gene_9079_Pseudogene	pseudogene
chr15	61123593	61123841	249	91	21	52.79	5.23	MACS_peak_592	ENSMUST00000121386	98022722	98022825	-1	downstream	75576	ENSMUSG00000081015	Gm13805	predicted_gene_13805_Pseudogene	pseudogene
chr3	55175620	55176043	424	190	33	52.96	4.15	MACS_peak_1016	ENSMUST00000133080	37858534	37859009	-1	downstream	76572	ENSMUSG00000087457	Gm7799	predicted_gene_7799_Pseudogene	pseudogene
chr2	142068894	142069275	382	181	28	52.43	5.47	MACS_peak_923	ENSMUST00000166114	16729528	16733752	-1	downstream	76681	ENSMUSG00000091273	RP23-52A2.1	-------------	pseudogene
chr19	37067365	37067765	401	192	32	53.89	6.38	MACS_peak_832	ENSMUST00000121207	16959835	16960807	-1	downstream	80450	ENSMUSG00000082994	Gm11848	predicted_gene_11848_Pseudogene	pseudogene
chr16	26901524	26901879	356	125	28	60.17	4.85	MACS_peak_630	ENSMUST00000118944	123464247	123464853	1	downstream	84457	ENSMUSG00000080842	Gm15400	predicted_gene_15400_Pseudogene	pseudogene
chr13	105939365	105939657	293	193	24	56.34	5.6	MACS_peak_434	ENSMUST00000120443	111474131	111474620	-1	downstream	112458	ENSMUSG00000082448	Gm11676	predicted_gene_11676_Pseudogene	pseudogene
chr13	95196190	95196546	357	197	30	55.62	4.78	MACS_peak_428	ENSMUST00000091375	3791897	3792295	1	downstream	118679	ENSMUSG00000069125	Rps24-ps2	ribosomal_protein_S24,_pseudogene_2_Pseudogene	pseudogene
chr12	13358360	13358773	414	162	35	79.68	5.97	MACS_peak_294	ENSMUST00000122195	66826513	66826881	1	downstream	122835	ENSMUSG00000081435	Gm11403	predicted_gene_11403_Pseudogene	pseudogene
chr9	33603466	33603722	257	169	22	55.75	5.23	MACS_peak_1495	ENSMUST00000118240	102187919	102189020	1	downstream	123178	ENSMUSG00000083586	Gm8688	predicted_gene_8688_Pseudogene	pseudogene
chr13	4839050	4839303	254	91	22	56.58	5.6	MACS_peak_362	ENSMUST00000117478	83728610	83729477	-1	downstream	123334	ENSMUSG00000081822	Gm15626	predicted_gene_15626_Pseudogene	pseudogene
chr13	117012204	117012540	337	220	25	50.67	4.85	MACS_peak_446	ENSMUST00000119812	95515934	95516246	-1	downstream	133411	ENSMUSG00000083739	Gm13796	predicted_gene_13796_Pseudogene	pseudogene
chr15	11063915	11064233	319	234	27	64.55	5.23	MACS_peak_562	ENSMUST00000168236	78073716	78074042	-1	downstream	148110	ENSMUSG00000091058	AC154842.1	-------------	pseudogene
chr8	63204108	63204413	306	117	24	53.13	5.97	MACS_peak_1438	ENSMUST00000121568	87989885	87990401	-1	downstream	148388	ENSMUSG00000084289	Gm6977	predicted_gene_6977_Pseudogene	pseudogene
chr2	8323850	8324303	454	254	39	89.17	5.6	MACS_peak_843	ENSMUST00000120880	76573215	76573559	1	downstream	158724	ENSMUSG00000081656	Gm11246	predicted_gene_11246_Pseudogene	pseudogene
chr14	22153156	22153384	229	117	20	51.44	6.54	MACS_peak_471	ENSMUST00000113709	49913306	49915121	1	downstream	162949	ENSMUSG00000079488	Cd47	CD47_antigen_(Rh-related_antigen,_integrin-associated_signal_transducer)_Gene	pseudogene
chr13	119105744	119106097	354	92	29	56.82	4.05	MACS_peak_449	ENSMUST00000121853	78973612	78974360	1	downstream	213782	ENSMUSG00000083496	Gm11263	predicted_gene_11263_Pseudogene	pseudogene
chr3	100364252	100364654	403	222	32	66.54	5.52	MACS_peak_1044	ENSMUST00000117148	20948487	20949170	1	downstream	230993	ENSMUSG00000039617	Gm7488	predicted_gene_7488_Pseudogene	pseudogene
chr10	19147234	19147534	301	217	24	54.34	6.72	MACS_peak_151	ENSMUST00000169031	61460788	61461298	1	downstream	315071	ENSMUSG00000090448	RP24-354E11.2	-------------	pseudogene
chr1	36196266	36196712	447	206	39	72.06	4.44	MACS_peak_22	ENSMUST00000118135	29417306	29417813	1	downstream	323202	ENSMUSG00000082058	Gm11923	predicted_gene_11923_Pseudogene	pseudogene
chr13	30912463	30912784	322	202	27	63.77	4.48	MACS_peak_380	ENSMUST00000077551	112880589	112881068	1	downstream	340993	ENSMUSG00000058953	Gm4822	predicted_pseudogene_4822_Pseudogene	pseudogene
chr18	78916362	78916716	355	137	26	51.24	4.85	MACS_peak_803	ENSMUST00000145844	28637343	28637613	-1	downstream	477270	ENSMUSG00000086240	Gm7846	predicted_gene_7846_Pseudogene	pseudogene
chr1	180638581	180638937	357	216	30	69.62	5.23	MACS_peak_125	ENSMUST00000121823	75632965	75633754	1	downstream	508517	ENSMUSG00000082012	Gm5257	predicted_gene_5257_Pseudogene	pseudogene
chr5	19485387	19485674	288	85	23	52.7	4.48	MACS_peak_1185	ENSMUST00000121642	75732352	75732750	-1	downstream	549681	ENSMUSG00000080824	Gm9001	predicted_gene_9001_Pseudogene	pseudogene
chr3	120240094	120240395	302	209	27	66.15	4.68	MACS_peak_1056	ENSMUST00000122624	5324129	5324250	-1	upstream	-520864	ENSMUSG00000084573	n-R5s30	nuclear_encoded_rRNA_5S_30_Gene	rRNA
chr10	104748941	104749222	282	191	24	51.47	4.37	MACS_peak_207	ENSMUST00000122711	69701957	69702074	1	upstream	-464022	ENSMUSG00000084660	n-R5s61	nuclear_encoded_rRNA_5S_61_Gene	rRNA
chr6	31811173	31811626	454	238	99	242.77	15.34	MACS_peak_1258	ENSMUST00000158701	77141328	77141421	1	upstream	-426803	ENSMUSG00000089326	5S_rRNA.109	5S_ribosomal_RNA	rRNA
chr12	118564173	118564428	256	119	23	61.28	6.72	MACS_peak_356	ENSMUST00000158379	48315025	48315135	-1	upstream	-421260	ENSMUSG00000089004	5S_rRNA.91	5S_ribosomal_RNA	rRNA
chr14	57877348	57877648	301	220	25	52.53	4.1	MACS_peak_498	ENSMUST00000122711	69701957	69702074	1	upstream	-155354	ENSMUSG00000084660	n-R5s61	nuclear_encoded_rRNA_5S_61_Gene	rRNA
chr9	74285961	74286305	345	129	26	53.43	5.23	MACS_peak_1523	ENSMUST00000082697	86999543	86999646	1	upstream	-154700	ENSMUSG00000064631	n-R5s42	nuclear_encoded_rRNA_5S_42_Gene	rRNA
chr2	97947249	97947581	333	183	30	67.93	5.47	MACS_peak_892	ENSMUST00000157584	5850518	5850632	1	upstream	-140391	ENSMUSG00000088209	5S_rRNA.37	5S_ribosomal_RNA	rRNA
chr6	94157723	94157994	272	81	23	55.24	5.48	MACS_peak_1300	ENSMUST00000157569	81383392	81383499	-1	upstream	-132651	ENSMUSG00000088194	5S_rRNA.34	5S_ribosomal_RNA	rRNA
chr4	64861008	64861286	279	187	22	50.08	5.23	MACS_peak_1112	ENSMUST00000158816	26372666	26372771	1	upstream	-35163	ENSMUSG00000089441	5S_rRNA.119	5S_ribosomal_RNA	rRNA
chr13	62038589	62039034	446	190	45	121.59	13.62	MACS_peak_403	ENSMUST00000157320	25444942	25445076	1	upstream	-28623	ENSMUSG00000087945	5S_rRNA.17	5S_ribosomal_RNA	rRNA
chr5	39813988	39814238	251	105	25	56.21	5.08	MACS_peak_1196	ENSMUST00000157320	25444942	25445076	1	upstream	-28188	ENSMUSG00000087945	5S_rRNA.17	5S_ribosomal_RNA	rRNA
chr3	69956605	69956873	269	177	22	52.57	5.6	MACS_peak_1029	ENSMUST00000157320	25444942	25445076	1	upstream	-26849	ENSMUSG00000087945	5S_rRNA.17	5S_ribosomal_RNA	rRNA
chr3	37782437	37782810	374	185	27	51.62	5.6	MACS_peak_1007	ENSMUST00000157320	25444942	25445076	1	upstream	-25737	ENSMUSG00000087945	5S_rRNA.17	5S_ribosomal_RNA	rRNA
chr5	16657071	16657357	287	181	23	52.95	5.6	MACS_peak_1182	ENSMUST00000157320	25444942	25445076	1	upstream	-24831	ENSMUSG00000087945	5S_rRNA.17	5S_ribosomal_RNA	rRNA
chr3	29058732	29059089	358	151	29	56.82	5.47	MACS_peak_1003	ENSMUST00000157320	25444942	25445076	1	upstream	-22829	ENSMUSG00000087945	5S_rRNA.17	5S_ribosomal_RNA	rRNA
chr8	47903491	47903930	440	92	39	82.47	5.13	MACS_peak_1425	ENSMUST00000157320	25444942	25445076	1	upstream	-22236	ENSMUSG00000087945	5S_rRNA.17	5S_ribosomal_RNA	rRNA
chr9	4192157	4192470	314	114	26	60.86	4.85	MACS_peak_1477	ENSMUST00000157320	25444942	25445076	1	upstream	-20738	ENSMUSG00000087945	5S_rRNA.17	5S_ribosomal_RNA	rRNA
chr9	56184805	56185113	309	124	24	51.4	6.26	MACS_peak_1509	ENSMUST00000157320	25444942	25445076	1	upstream	-18812	ENSMUSG00000087945	5S_rRNA.17	5S_ribosomal_RNA	rRNA
chr19	18995855	18996033	179	89	60	378.46	17.03	MACS_peak_822	ENSMUST00000157320	25444942	25445076	1	upstream	-17815	ENSMUSG00000087945	5S_rRNA.17	5S_ribosomal_RNA	rRNA
chr12	17777497	17777747	251	159	21	51.32	5.89	MACS_peak_299	ENSMUST00000157320	25444942	25445076	1	upstream	-16261	ENSMUSG00000087945	5S_rRNA.17	5S_ribosomal_RNA	rRNA
chr17	64367568	64367928	361	208	28	52.43	5.51	MACS_peak_726	ENSMUST00000157320	25444942	25445076	1	upstream	-15111	ENSMUSG00000087945	5S_rRNA.17	5S_ribosomal_RNA	rRNA
chr4	16880357	16880657	301	206	24	54.34	5.23	MACS_peak_1086	ENSMUST00000157320	25444942	25445076	1	upstream	-13623	ENSMUSG00000087945	5S_rRNA.17	5S_ribosomal_RNA	rRNA
chr1	51427487	51427741	255	102	21	51.2	6.34	MACS_peak_37	ENSMUST00000157320	25444942	25445076	1	upstream	-12596	ENSMUSG00000087945	5S_rRNA.17	5S_ribosomal_RNA	rRNA
chr9	115058361	115059024	664	227	74	166.67	7.52	MACS_peak_1555	ENSMUST00000157320	25444942	25445076	1	upstream	-11499	ENSMUSG00000087945	5S_rRNA.17	5S_ribosomal_RNA	rRNA
chr9	115059248	115060239	992	743	222	543.76	17.98	MACS_peak_1556	ENSMUST00000157320	25444942	25445076	1	upstream	-8677	ENSMUSG00000087945	5S_rRNA.17	5S_ribosomal_RNA	rRNA
chr9	115060529	115061663	1135	159	206	407.53	12.08	MACS_peak_1557	ENSMUST00000157320	25444942	25445076	1	upstream	-7442	ENSMUSG00000087945	5S_rRNA.17	5S_ribosomal_RNA	rRNA
chr3	123548704	123549029	326	235	27	62.73	5.97	MACS_peak_1059	ENSMUST00000157320	25444942	25445076	1	upstream	-5914	ENSMUSG00000087945	5S_rRNA.17	5S_ribosomal_RNA	rRNA
chr17	80210787	80211056	270	176	22	52.32	4.85	MACS_peak_737	ENSMUST00000157320	25444942	25445076	1	upstream	-5549	ENSMUSG00000087945	5S_rRNA.17	5S_ribosomal_RNA	rRNA
chr18	63461420	63461801	382	223	30	63.44	5.97	MACS_peak_792	ENSMUST00000157320	25444942	25445076	1	upstream	-4416	ENSMUSG00000087945	5S_rRNA.17	5S_ribosomal_RNA	rRNA
chr18	62254901	62255289	389	152	30	61.82	6.34	MACS_peak_790	ENSMUST00000157320	25444942	25445076	1	upstream	-3789	ENSMUSG00000087945	5S_rRNA.17	5S_ribosomal_RNA	rRNA
chr10	96232235	96232533	299	129	23	50.07	5.6	MACS_peak_203	ENSMUST00000157320	25444942	25445076	1	upstream	-3334	ENSMUSG00000087945	5S_rRNA.17	5S_ribosomal_RNA	rRNA
chr3	155364717	155365033	317	134	25	55.25	5.6	MACS_peak_1079	ENSMUST00000157320	25444942	25445076	1	upstream	-2065	ENSMUSG00000087945	5S_rRNA.17	5S_ribosomal_RNA	rRNA
chr13	42483371	42483606	236	108	20	50.28	5.52	MACS_peak_391	ENSMUST00000157320	25444942	25445076	1	upstream	-1580	ENSMUSG00000087945	5S_rRNA.17	5S_ribosomal_RNA	rRNA
chr1	188036622	188036945	324	85	26	58.35	4.85	MACS_peak_131	ENSMUST00000157320	25444942	25445076	1	includeFeature	-867	ENSMUSG00000087945	5S_rRNA.17	5S_ribosomal_RNA	rRNA
chr1	82493655	82493885	231	86	20	52.56	5.97	MACS_peak_63	ENSMUST00000093699	44777974	44778092	-1	downstream	1604	ENSMUSG00000070209	n-R5s27	nuclear_encoded_rRNA_5S_27_Gene	rRNA
chr12	76188395	76188795	401	183	32	68.36	5.23	MACS_peak_340	ENSMUST00000157320	25444942	25445076	1	downstream	2578	ENSMUSG00000087945	5S_rRNA.17	5S_ribosomal_RNA	rRNA
chr12	17445480	17445813	334	205	27	51.94	4.01	MACS_peak_297	ENSMUST00000157320	25444942	25445076	1	downstream	3715	ENSMUSG00000087945	5S_rRNA.17	5S_ribosomal_RNA	rRNA
chr6	102320904	102321194	291	186	24	56.85	4.48	MACS_peak_1302	ENSMUST00000104328	151688660	151688791	1	downstream	4155	ENSMUSG00000077516	n-R5s219	nuclear_encoded_rRNA_5S_219_Gene	rRNA
chr1	78099888	78100256	369	226	30	61.35	5.99	MACS_peak_60	ENSMUST00000157320	25444942	25445076	1	downstream	4518	ENSMUSG00000087945	5S_rRNA.17	5S_ribosomal_RNA	rRNA
chr13	64627962	64628311	350	130	29	66.47	6.34	MACS_peak_406	ENSMUST00000122653	37854868	37854983	1	downstream	5477	ENSMUSG00000084602	n-R5s34	nuclear_encoded_rRNA_5S_34_Gene	rRNA
chr11	19433781	19434094	314	133	25	55.98	4.85	MACS_peak_237	ENSMUST00000157320	25444942	25445076	1	downstream	5970	ENSMUSG00000087945	5S_rRNA.17	5S_ribosomal_RNA	rRNA
chr8	83962762	83963016	255	87	21	51.2	5.6	MACS_peak_1458	ENSMUST00000157320	25444942	25445076	1	downstream	6914	ENSMUSG00000087945	5S_rRNA.17	5S_ribosomal_RNA	rRNA
chr6	55506852	55507181	330	92	26	56.89	5.23	MACS_peak_1276	ENSMUST00000157320	25444942	25445076	1	downstream	7302	ENSMUSG00000087945	5S_rRNA.17	5S_ribosomal_RNA	rRNA
chr13	13000727	13001620	894	683	99	51.81	2.9	MACS_peak_368	ENSMUST00000157320	25444942	25445076	1	downstream	8000	ENSMUSG00000087945	5S_rRNA.17	5S_ribosomal_RNA	rRNA
chr3	26327898	26328161	264	93	22	53.87	6.72	MACS_peak_997	ENSMUST00000157320	25444942	25445076	1	downstream	9385	ENSMUSG00000087945	5S_rRNA.17	5S_ribosomal_RNA	rRNA
chrX	143692789	143693114	326	130	27	62.73	7.46	MACS_peak_1737	ENSMUST00000157320	25444942	25445076	1	downstream	10563	ENSMUSG00000087945	5S_rRNA.17	5S_ribosomal_RNA	rRNA
chr3	66680824	66681109	286	147	26	68.55	6.72	MACS_peak_1025	ENSMUST00000158236	11040517	11040646	1	downstream	13488	ENSMUSG00000088861	5S_rRNA.80	5S_ribosomal_RNA	rRNA
chr1	72157343	72157636	294	194	23	51.25	5.23	MACS_peak_53	ENSMUST00000082574	48804600	48804723	1	downstream	15915	ENSMUSG00000064508	n-R5s96	nuclear_encoded_rRNA_5S_96_Gene	rRNA
chrX	143694411	143694690	280	92	32	70.79	8.28	MACS_peak_1738	ENSMUST00000157379	9829620	9829728	-1	downstream	16567	ENSMUSG00000088004	5S_rRNA.21	5S_ribosomal_RNA	rRNA
chr15	59724351	59724715	365	184	30	59.67	4.44	MACS_peak_590	ENSMUST00000158189	114193296	114193396	1	downstream	49924	ENSMUSG00000088814	5S_rRNA.78	5S_ribosomal_RNA	rRNA
chr10	19178877	19179278	402	216	30	58.91	5.6	MACS_peak_152	ENSMUST00000158041	73810284	73810409	1	downstream	51295	ENSMUSG00000088666	5S_rRNA.66	5S_ribosomal_RNA	rRNA
chr5	92280235	92280642	408	187	31	62.1	5.6	MACS_peak_1219	ENSMUST00000122756	83686345	83686447	-1	downstream	52039	ENSMUSG00000084705	n-R5s63	nuclear_encoded_rRNA_5S_63_Gene	rRNA
chr10	12231684	12231985	302	82	25	58.99	5.23	MACS_peak_146	ENSMUST00000158738	187947080	187947185	1	downstream	89542	ENSMUSG00000089363	5S_rRNA.112	5S_ribosomal_RNA	rRNA
chr12	74789516	74789882	367	161	30	54.77	5.13	MACS_peak_338	ENSMUST00000082891	39534886	39535004	-1	downstream	131157	ENSMUSG00000064825	n-R5s195	nuclear_encoded_rRNA_5S_195_Gene	rRNA
chr3	69915789	69916047	259	83	44	137.15	10.12	MACS_peak_1028	ENSMUST00000082684	9568132	9568249	-1	downstream	342149	ENSMUSG00000064618	n-R5s95	nuclear_encoded_rRNA_5S_95_Gene	rRNA
chr13	109565212	109565639	428	188	36	81.02	5.6	MACS_peak_441	ENSMUST00000104598	38250676	38250806	-1	upstream	-406714	ENSMUSG00000077786	SNORA17.318	Small_nucleolar_RNA_SNORA17	snoRNA
chr2	148082468	148082997	530	189	38	57.59	3.8	MACS_peak_929	ENSMUST00000158121	91507966	91508079	-1	upstream	-398182	ENSMUSG00000088746	SNORA17.470	Small_nucleolar_RNA_SNORA17	snoRNA
chrY	1320773	1320920	148	73	20	98.82	7.46	MACS_peak_1759	ENSMUST00000158819	81684649	81684788	1	upstream	-376666	ENSMUSG00000089444	SNORA17.588	Small_nucleolar_RNA_SNORA17	snoRNA
chr16	26687626	26687959	334	165	26	55.95	5.97	MACS_peak_629	ENSMUST00000158053	54091762	54091877	1	upstream	-329061	ENSMUSG00000088678	SNORA17.457	Small_nucleolar_RNA_SNORA17	snoRNA
chr12	19718962	19719387	426	218	59	65.4	7.51	MACS_peak_300	ENSMUST00000158400	50679443	50679570	-1	upstream	-291519	ENSMUSG00000089025	SNORA17.518	Small_nucleolar_RNA_SNORA17	snoRNA
chrX	143700605	143700948	344	251	41	50.1	4.6	MACS_peak_1739	ENSMUST00000158830	109021760	109021877	1	upstream	-285425	ENSMUSG00000089455	SNORA17.591	Small_nucleolar_RNA_SNORA17	snoRNA
chr2	115062003	115062296	294	114	23	51.25	5.6	MACS_peak_905	ENSMUST00000158221	22308845	22308973	-1	upstream	-272096	ENSMUSG00000088846	SNORA17.487	Small_nucleolar_RNA_SNORA17	snoRNA
chr3	6511342	6511581	240	86	22	59.62	4.78	MACS_peak_952	ENSMUST00000157856	76909131	76909207	-1	upstream	-265321	ENSMUSG00000088481	SNORA17.428	Small_nucleolar_RNA_SNORA17	snoRNA
chr14	40176958	40177272	315	220	25	55.74	5.6	MACS_peak_480	ENSMUST00000158759	95328920	95329045	1	upstream	-240626	ENSMUSG00000089384	SNORA17.579	Small_nucleolar_RNA_SNORA17	snoRNA
chr12	101011933	101012272	340	220	30	72.87	5.52	MACS_peak_349	ENSMUST00000104319	55218454	55218582	1	upstream	-232072	ENSMUSG00000077507	SNORA17.189	Small_nucleolar_RNA_SNORA17	snoRNA
chrX	143702606	143703023	418	217	82	110.62	5.74	MACS_peak_1740	ENSMUST00000157810	79300980	79301123	1	upstream	-207073	ENSMUSG00000088435	SNORA48.17	Small_nucleolar_RNA_SNORA48	snoRNA
chr13	32763423	32763776	354	136	27	55.98	6.72	MACS_peak_381	ENSMUST00000104417	102728747	102728878	-1	upstream	-187974	ENSMUSG00000077605	SNORA17.233	Small_nucleolar_RNA_SNORA17	snoRNA
chr12	120792506	120792835	330	91	37	117.33	12.32	MACS_peak_359	ENSMUST00000158882	70032669	70032796	-1	upstream	-179433	ENSMUSG00000089507	SNORA17.595	Small_nucleolar_RNA_SNORA17	snoRNA
chrY	1314665	1314995	331	139	27	61.46	6.72	MACS_peak_1758	ENSMUST00000158662	4567203	4567335	-1	upstream	-176277	ENSMUSG00000089287	SNORA38.6	Small_nucleolar_RNA_SNORA38	snoRNA
chrX	143704450	143705085	636	216	62	76.8	7.31	MACS_peak_1741	ENSMUST00000158830	109021760	109021877	1	upstream	-170210	ENSMUSG00000089455	SNORA17.591	Small_nucleolar_RNA_SNORA17	snoRNA
chr17	60737692	60738044	353	240	26	51.67	6.34	MACS_peak_721	ENSMUST00000157092	79750296	79750416	-1	upstream	-162139	ENSMUSG00000087717	SNORA17.328	Small_nucleolar_RNA_SNORA17	snoRNA
chr11	111362162	111362561	400	213	32	60.32	6.49	MACS_peak_288	ENSMUST00000104043	35235801	35235929	-1	upstream	-158618	ENSMUSG00000077231	SNORA17.48	Small_nucleolar_RNA_SNORA17	snoRNA
chr7	121023145	121023555	411	238	32	57.84	5.13	MACS_peak_1377	ENSMUST00000104453	88094823	88094956	-1	upstream	-152942	ENSMUSG00000077641	SNORA17.251	Small_nucleolar_RNA_SNORA17	snoRNA
chrY	1312707	1313056	350	92	46	94.88	9.06	MACS_peak_1757	ENSMUST00000104058	35925330	35925464	1	upstream	-133326	ENSMUSG00000077246	SNORA17.57	Small_nucleolar_RNA_SNORA17	snoRNA
chr12	27267792	27268231	440	209	57	187.92	18.2	MACS_peak_304	ENSMUST00000157539	139263728	139263824	-1	upstream	-124123	ENSMUSG00000088164	SNORA17.388	Small_nucleolar_RNA_SNORA17	snoRNA
chr4	119601375	119601566	192	116	20	64.96	6.34	MACS_peak_1138	ENSMUST00000083878	61189426	61189559	-1	upstream	-120256	ENSMUSG00000065812	SNORA42.7	Small_nucleolar_RNA_SNORA42/SNORA80_family	snoRNA
chr2	134265928	134266225	298	204	23	50.3	5.97	MACS_peak_917	ENSMUST00000158402	120312884	120313011	-1	upstream	-108754	ENSMUSG00000089027	SNORA17.519	Small_nucleolar_RNA_SNORA17	snoRNA
chrX	143707100	143708005	906	380	216	312.06	11.21	MACS_peak_1742	ENSMUST00000158740	77940449	77940572	-1	upstream	-108169	ENSMUSG00000089365	SNORA17.576	Small_nucleolar_RNA_SNORA17	snoRNA
chrY	1311420	1311954	535	202	67	224.91	12.32	MACS_peak_1756	ENSMUST00000104156	28316668	28316792	1	upstream	-108040	ENSMUSG00000077344	SNORA17.109	Small_nucleolar_RNA_SNORA17	snoRNA
chrX	143708869	143709357	489	227	55	100.16	5.54	MACS_peak_1743	ENSMUST00000157530	118825421	118825550	1	upstream	-101123	ENSMUSG00000088155	SNORA17.386	Small_nucleolar_RNA_SNORA17	snoRNA
chr13	63234122	63234468	347	214	27	57.59	4.85	MACS_peak_405	ENSMUST00000104567	43607490	43607557	-1	upstream	-91696	ENSMUSG00000077755	SNORD95.2	Small_nucleolar_RNA_SNORD95	snoRNA
chr9	76775774	76776037	264	74	22	53.87	4.48	MACS_peak_1527	ENSMUST00000157147	68785010	68785131	-1	upstream	-85805	ENSMUSG00000087772	SNORA17.333	Small_nucleolar_RNA_SNORA17	snoRNA
chr2	114253214	114253540	327	158	27	57.62	5.6	MACS_peak_903	ENSMUST00000157117	27007904	27008017	1	upstream	-74048	ENSMUSG00000087742	SNORA17.331	Small_nucleolar_RNA_SNORA17	snoRNA
chr3	3910576	3910853	278	139	28	76.5	7.84	MACS_peak_948	ENSMUST00000157181	119341662	119341792	-1	upstream	-66742	ENSMUSG00000087806	SNORA17.336	Small_nucleolar_RNA_SNORA17	snoRNA
chr16	63040836	63041197	362	110	31	73.32	5.97	MACS_peak_672	ENSMUST00000157534	15009121	15009240	-1	upstream	-60102	ENSMUSG00000088159	SNORA17.387	Small_nucleolar_RNA_SNORA17	snoRNA
chr17	9735097	9735414	318	171	24	50.34	5.97	MACS_peak_693	ENSMUST00000158079	15748982	15749109	1	upstream	-59759	ENSMUSG00000088704	SNORA17.461	Small_nucleolar_RNA_SNORA17	snoRNA
chr2	117767849	117768253	405	189	32	59.18	5.47	MACS_peak_909	ENSMUST00000104524	87783298	87783429	-1	upstream	-56365	ENSMUSG00000077712	SNORA17.286	Small_nucleolar_RNA_SNORA17	snoRNA
chr4	66949348	66949654	307	156	24	52.89	6.34	MACS_peak_1114	ENSMUST00000158199	64698393	64698518	-1	upstream	-54748	ENSMUSG00000088824	SNORA17.484	Small_nucleolar_RNA_SNORA17	snoRNA
chr8	102311097	102311420	324	150	30	78.81	8.58	MACS_peak_1467	ENSMUST00000158412	111519585	111519714	-1	upstream	-51933	ENSMUSG00000089037	SNORA17.522	Small_nucleolar_RNA_SNORA17	snoRNA
chr5	83606143	83606558	416	205	53	95.9	10.15	MACS_peak_1211	ENSMUST00000158923	50043704	50043835	-1	upstream	-47047	ENSMUSG00000089548	SNORA17.603	Small_nucleolar_RNA_SNORA17	snoRNA
chr10	13439186	13439495	310	189	25	56.21	5.17	MACS_peak_147	ENSMUST00000158421	19014446	19014579	1	upstream	-43346	ENSMUSG00000089046	SNORA17.523	Small_nucleolar_RNA_SNORA17	snoRNA
chr14	124948344	124948680	337	214	27	59.98	6.34	MACS_peak_552	ENSMUST00000158008	97077975	97078103	1	upstream	-43054	ENSMUSG00000088633	SNORA17.452	Small_nucleolar_RNA_SNORA17	snoRNA
chr3	117442709	117443088	380	162	29	59.27	5.97	MACS_peak_1054	ENSMUST00000104293	124332940	124333067	1	upstream	-42500	ENSMUSG00000077481	SNORA17.175	Small_nucleolar_RNA_SNORA17	snoRNA
chr4	77727403	77727629	227	92	22	64.69	7.09	MACS_peak_1118	ENSMUST00000158147	27767035	27767195	1	upstream	-40850	ENSMUSG00000088772	SNORA81.2	Small_nucleolar_RNA_SNORA81	snoRNA
chr3	39403847	39404169	323	188	26	58.59	4.85	MACS_peak_1008	ENSMUST00000084006	76096986	76097122	-1	upstream	-35862	ENSMUSG00000065940	SNORA21.1	Small_nucleolar_RNA_SNORA21	snoRNA
chr1	166564944	166565282	339	167	25	50.23	5.97	MACS_peak_114	ENSMUST00000083070	44844024	44844152	1	upstream	-29306	ENSMUSG00000065004	SNORA33.2	Small_nucleolar_RNA_SNORA33	snoRNA
chr2	95382835	95383188	354	93	29	65.46	6.34	MACS_peak_888	ENSMUST00000158226	143337907	143338031	1	upstream	-25087	ENSMUSG00000088851	SNORA4.6	Small_nucleolar_RNA_SNORA4	snoRNA
chr3	13340863	13341270	408	230	70	180.88	12.98	MACS_peak_957	ENSMUST00000158062	127390101	127390231	-1	upstream	-22326	ENSMUSG00000088687	SNORA70.24	Small_nucleolar_RNA_SNORA70	snoRNA
chr17	67569072	67569365	294	201	24	55.61	5.19	MACS_peak_728	ENSMUST00000157168	35722173	35722319	-1	upstream	-21484	ENSMUSG00000087793	SNORA38.4	Small_nucleolar_RNA_SNORA38	snoRNA
chr6	141333738	141334125	388	168	32	70.79	5.55	MACS_peak_1319	ENSMUST00000122498	79003517	79003638	1	upstream	-17991	ENSMUSG00000084447	SNORA40.5	Small_nucleolar_RNA_SNORA40	snoRNA
chr1	48383608	48383930	323	89	26	58.59	8.21	MACS_peak_34	ENSMUST00000158486	89110596	89110720	1	upstream	-9410	ENSMUSG00000089111	SNORA74.3	Small_nucleolar_RNA_SNORA74	snoRNA
chr19	18139042	18139377	336	179	27	60.22	6.34	MACS_peak_820	ENSMUST00000157237	19242131	19242259	1	upstream	-8351	ENSMUSG00000087862	SNORA17.340	Small_nucleolar_RNA_SNORA17	snoRNA
chr7	62361498	62361776	279	187	22	50.08	4.85	MACS_peak_1347	ENSMUST00000157500	35027903	35028039	1	upstream	-8294	ENSMUSG00000088125	SNORA17.381	Small_nucleolar_RNA_SNORA17	snoRNA
chr10	66244879	66245227	349	194	26	52.54	5.97	MACS_peak_191	ENSMUST00000158233	20832616	20832747	-1	upstream	-8239	ENSMUSG00000088858	SNORA17.491	Small_nucleolar_RNA_SNORA17	snoRNA
chr13	8696838	8697192	355	262	28	52.43	5.08	MACS_peak_364	ENSMUST00000083865	76372293	76372426	-1	upstream	-7455	ENSMUSG00000065799	SNORA5.4	Small_nucleolar_RNA_SNORA5	snoRNA
chr12	15684881	15685178	298	110	24	55.08	5.97	MACS_peak_295	ENSMUST00000082880	135497800	135497932	1	upstream	-6754	ENSMUSG00000064814	SNORA32.8	Small_nucleolar_RNA_SNORA32	snoRNA
chr13	42536675	42536972	298	165	24	55.08	4.48	MACS_peak_392	ENSMUST00000158024	46100661	46100787	1	upstream	-5599	ENSMUSG00000088649	SNORA17.454	Small_nucleolar_RNA_SNORA17	snoRNA
chrY	2691309	2691456	148	73	19	91.92	7.09	MACS_peak_1810	ENSMUST00000082966	39372288	39372418	-1	upstream	-4988	ENSMUSG00000064900	SNORA71.6	Small_nucleolar_RNA_SNORA71	snoRNA
chr12	16338300	16338732	433	227	39	51.36	4.03	MACS_peak_296	ENSMUST00000157506	4985111	4985237	-1	upstream	-974	ENSMUSG00000088131	SCARNA15.1	Small_Cajal_body_specific_RNA_15	snoRNA
chr15	49511769	49512076	308	89	28	72.8	5.6	MACS_peak_585	ENSMUST00000082518	110869284	110869358	1	upstream	-934	ENSMUSG00000064452	SNORD113.2	Small_nucleolar_RNA_SNORD113/SNORD114_family	snoRNA
chr16	55140610	55140894	285	86	24	58.42	5.6	MACS_peak_659	ENSMUST00000104485	100462354	100462484	-1	upstream	-188	ENSMUSG00000077673	SNORA17.265	Small_nucleolar_RNA_SNORA17	snoRNA
chr4	39063541	39063929	389	204	29	57.27	5.6	MACS_peak_1100	ENSMUST00000104562	34137577	34137708	-1	downstream	972	ENSMUSG00000077750	SNORA17.302	Small_nucleolar_RNA_SNORA17	snoRNA
chr15	92571918	92572171	254	80	21	51.46	4.85	MACS_peak_601	ENSMUST00000158145	88193704	88193826	-1	downstream	1024	ENSMUSG00000088770	SNORA17.476	Small_nucleolar_RNA_SNORA17	snoRNA
chr12	27298997	27299260	264	124	24	63.21	6.26	MACS_peak_305	ENSMUST00000157413	116750174	116750283	1	downstream	4401	ENSMUSG00000088038	snoU13.4	Small_nucleolar_RNA_U13	snoRNA
chr17	11577119	11577419	301	199	25	59.24	5.23	MACS_peak_694	ENSMUST00000158550	62956139	62956280	1	downstream	4586	ENSMUSG00000089175	SCARNA14.2	Small_Cajal_body_specific_RNA_14	snoRNA
chr10	125550199	125550473	275	180	22	51.06	5.6	MACS_peak_220	ENSMUST00000157380	73180229	73180351	1	downstream	8411	ENSMUSG00000088005	SNORA70.11	Small_nucleolar_RNA_SNORA70	snoRNA
chr17	77925932	77926208	277	186	23	55.49	4.85	MACS_peak_735	ENSMUST00000116957	21598590	21598698	-1	downstream	12606	ENSMUSG00000080607	SNORD23.1	Small_nucleolar_RNA_SNORD23	snoRNA
chrX	87842013	87842170	158	78	28	111.45	7.01	MACS_peak_1604	ENSMUST00000104460	162806333	162806453	-1	downstream	14098	ENSMUSG00000077648	SNORA26.4	Small_nucleolar_RNA_SNORA26	snoRNA
chr5	62765899	62766264	366	109	32	77.33	7.84	MACS_peak_1203	ENSMUST00000158918	78890491	78890613	-1	downstream	15085	ENSMUSG00000089543	SNORA17.602	Small_nucleolar_RNA_SNORA17	snoRNA
chr16	66404542	66404947	406	237	33	58.03	4.52	MACS_peak_675	ENSMUST00000158706	100924463	100924586	-1	downstream	15940	ENSMUSG00000089331	SNORA17.568	Small_nucleolar_RNA_SNORA17	snoRNA
chr10	124594891	124595247	357	166	28	59.93	5.6	MACS_peak_219	ENSMUST00000104238	108336364	108336495	1	downstream	16310	ENSMUSG00000077426	SNORA66.2	Small_nucleolar_RNA_SNORA66	snoRNA
chr1	41014699	41015073	375	201	30	65.11	5.6	MACS_peak_29	ENSMUST00000158412	111519585	111519714	-1	downstream	17261	ENSMUSG00000089037	SNORA17.522	Small_nucleolar_RNA_SNORA17	snoRNA
chr19	52959852	52960109	258	173	21	50.43	6.34	MACS_peak_837	ENSMUST00000104431	90756194	90756324	1	downstream	18162	ENSMUSG00000077619	SNORA17.242	Small_nucleolar_RNA_SNORA17	snoRNA
chr15	23257551	23257817	267	124	22	53.09	5.23	MACS_peak_568	ENSMUST00000157500	35027903	35028039	1	downstream	31101	ENSMUSG00000088125	SNORA17.381	Small_nucleolar_RNA_SNORA17	snoRNA
chrY	1272136	1272304	169	84	40	199.57	10.72	MACS_peak_1755	ENSMUST00000158341	52186674	52186790	1	downstream	33439	ENSMUSG00000088966	SNORA25.9	Small_nucleolar_RNA_SNORA25	snoRNA
chr12	34903407	34903908	502	375	41	76.45	4.79	MACS_peak_312	ENSMUST00000103973	62473462	62473594	1	downstream	34568	ENSMUSG00000077161	SNORA17.12	Small_nucleolar_RNA_SNORA17	snoRNA
chr8	58229330	58229625	296	204	24	55.58	4.85	MACS_peak_1436	ENSMUST00000158121	91507966	91508079	-1	downstream	36427	ENSMUSG00000088746	SNORA17.470	Small_nucleolar_RNA_SNORA17	snoRNA
chr1	189591917	189592245	329	93	27	61.97	5.6	MACS_peak_132	ENSMUST00000157683	90238586	90238719	1	downstream	38718	ENSMUSG00000088308	snoU109.1	Small_nucleolar_RNA_U109	snoRNA
chr8	115456066	115456393	328	133	27	62.22	5.6	MACS_peak_1473	ENSMUST00000157459	105493014	105493135	-1	downstream	39715	ENSMUSG00000088084	SNORA17.372	Small_nucleolar_RNA_SNORA17	snoRNA
chrY	1267737	1268495	759	203	157	770.23	29.01	MACS_peak_1754	ENSMUST00000104220	90106612	90106743	1	downstream	42765	ENSMUSG00000077408	SNORA17.135	Small_nucleolar_RNA_SNORA17	snoRNA
chr5	14673547	14673833	287	92	23	52.95	4.48	MACS_peak_1180	ENSMUST00000104307	99844128	99844261	1	downstream	43629	ENSMUSG00000077495	SNORA17.182	Small_nucleolar_RNA_SNORA17	snoRNA
chr4	76731939	76732264	326	211	26	57.86	5.6	MACS_peak_1117	ENSMUST00000158760	68453104	68453210	-1	downstream	47158	ENSMUSG00000089385	SNORA17.580	Small_nucleolar_RNA_SNORA17	snoRNA
chrY	1267356	1267702	347	214	41	135.71	11.57	MACS_peak_1753	ENSMUST00000157954	147138484	147138610	-1	downstream	52530	ENSMUSG00000088579	SNORA17.446	Small_nucleolar_RNA_SNORA17	snoRNA
chrY	1266582	1266959	378	175	49	138.86	11.72	MACS_peak_1752	ENSMUST00000083394	11311188	11311387	1	downstream	53367	ENSMUSG00000065328	SNORA73.7	Small_nucleolar_RNA_SNORA73_family	snoRNA
chrY	1265965	1266418	454	236	48	138.24	11.94	MACS_peak_1751	ENSMUST00000122511	96957571	96957693	1	downstream	53908	ENSMUSG00000084460	SNORA42.16	Small_nucleolar_RNA_SNORA42/SNORA80_family	snoRNA
chr8	56200626	56200920	295	126	29	56.85	5.07	MACS_peak_1435	ENSMUST00000104604	29035128	29035259	1	downstream	55480	ENSMUSG00000077792	SNORA17.320	Small_nucleolar_RNA_SNORA17	snoRNA
chr1	189594153	189594461	309	121	24	51.47	5.89	MACS_peak_133	ENSMUST00000104441	59365146	59365266	-1	downstream	58600	ENSMUSG00000077629	SNORA17.246	Small_nucleolar_RNA_SNORA17	snoRNA
chr9	84704417	84704695	279	187	22	50.08	5.6	MACS_peak_1535	ENSMUST00000157632	29114842	29114969	1	downstream	63003	ENSMUSG00000088257	SNORA17.398	Small_nucleolar_RNA_SNORA17	snoRNA
chrY	1265008	1265379	372	194	35	91.45	9.7	MACS_peak_1750	ENSMUST00000158280	33725077	33725207	1	downstream	64351	ENSMUSG00000088905	SNORA17.504	Small_nucleolar_RNA_SNORA17	snoRNA
chr17	72293190	72293507	318	121	27	64.29	5.56	MACS_peak_732	ENSMUST00000083878	61189426	61189559	-1	downstream	65966	ENSMUSG00000065812	SNORA42.7	Small_nucleolar_RNA_SNORA42/SNORA80_family	snoRNA
chrY	1264190	1264474	285	90	116	666.9	21.97	MACS_peak_1749	ENSMUST00000158402	120312884	120313011	-1	downstream	72917	ENSMUSG00000089027	SNORA17.519	Small_nucleolar_RNA_SNORA17	snoRNA
chr16	54047697	54047941	245	102	22	59.14	5.6	MACS_peak_658	ENSMUST00000104309	57952203	57952322	-1	downstream	74974	ENSMUSG00000077497	SNORA26.2	Small_nucleolar_RNA_SNORA26	snoRNA
chrY	1263522	1263784	263	171	25	70.07	8.58	MACS_peak_1748	ENSMUST00000158882	70032669	70032796	-1	downstream	76191	ENSMUSG00000089507	SNORA17.595	Small_nucleolar_RNA_SNORA17	snoRNA
chr16	50076255	50076568	314	167	26	60.86	5.23	MACS_peak_656	ENSMUST00000158833	147976886	147977198	1	downstream	105582	ENSMUSG00000089458	snoU85.1	Small_nucleolar_RNA_U85	snoRNA
chr19	30942488	30942841	354	194	29	65.46	4.85	MACS_peak_829	ENSMUST00000104098	62914647	62914778	-1	downstream	148879	ENSMUSG00000077286	SNORA17.79	Small_nucleolar_RNA_SNORA17	snoRNA
chr5	63370697	63370925	229	88	37	75.75	6.54	MACS_peak_1204	ENSMUST00000104431	90756194	90756324	1	downstream	202771	ENSMUSG00000077619	SNORA17.242	Small_nucleolar_RNA_SNORA17	snoRNA
chr14	88357262	88357581	320	190	25	54.54	4.48	MACS_peak_520	ENSMUST00000082866	47085330	47085536	1	downstream	214538	ENSMUSG00000064800	SNORA73.3	Small_nucleolar_RNA_SNORA73_family	snoRNA
chr1	42455637	42456146	510	168	44	59.67	3.79	MACS_peak_30	ENSMUST00000158298	82189750	82189880	1	downstream	255047	ENSMUSG00000088923	SNORA17.509	Small_nucleolar_RNA_SNORA17	snoRNA
chr10	90861265	90861567	303	124	29	79.75	6.72	MACS_peak_200	ENSMUST00000158066	114364488	114364623	1	downstream	277614	ENSMUSG00000088691	SNORA68.2	Small_nucleolar_RNA_SNORA68	snoRNA
chr9	30555945	30556309	365	181	27	53.54	5.23	MACS_peak_1492	ENSMUST00000104036	107165247	107165373	1	downstream	350405	ENSMUSG00000077224	SNORA17.45	Small_nucleolar_RNA_SNORA17	snoRNA
chr9	89287415	89287740	326	133	25	53.14	6.34	MACS_peak_1539	ENSMUST00000104190	7638764	7638892	1	downstream	400712	ENSMUSG00000077378	SNORA17.121	Small_nucleolar_RNA_SNORA17	snoRNA
chr16	58232172	58232318	147	73	23	120.86	8.03	MACS_peak_660	ENSMUST00000104036	107165247	107165373	1	downstream	515682	ENSMUSG00000077224	SNORA17.45	Small_nucleolar_RNA_SNORA17	snoRNA
chr1	24864519	24864997	479	243	115	184.59	11.78	MACS_peak_11	ENSMUST00000158105	14704476	14704605	1	downstream	523150	ENSMUSG00000088730	SNORA17.465	Small_nucleolar_RNA_SNORA17	snoRNA
chr1	70224074	70224401	328	150	26	57.37	4.85	MACS_peak_51	ENSMUST00000158105	14704476	14704605	1	downstream	703487	ENSMUSG00000088730	SNORA17.465	Small_nucleolar_RNA_SNORA17	snoRNA
chr1	143391847	143392162	316	202	26	60.35	4.85	MACS_peak_99	ENSMUST00000083931	119432878	119433041	1	upstream	-765895	ENSMUSG00000065865	U1.101	U1_spliceosomal_RNA	snRNA
chr13	87778472	87778767	296	202	26	65.69	5.23	MACS_peak_419	ENSMUST00000082733	86518978	86519084	1	upstream	-633625	ENSMUSG00000064667	U6.90	U6_spliceosomal_RNA	snRNA
chr14	118268961	118269232	272	99	23	56.81	4.85	MACS_peak_546	ENSMUST00000157762	26410291	26410430	-1	upstream	-485609	ENSMUSG00000088387	U1.171	U1_spliceosomal_RNA	snRNA
chr18	79030414	79030799	386	212	30	61.35	6.26	MACS_peak_804	ENSMUST00000082798	60625430	60625592	1	upstream	-407892	ENSMUSG00000064732	U1.29	U1_spliceosomal_RNA	snRNA
chr9	3947942	3948357	416	241	54	141.54	12.2	MACS_peak_1476	ENSMUST00000083369	94984942	94985102	1	upstream	-406355	ENSMUSG00000065303	U1.74	U1_spliceosomal_RNA	snRNA
chr5	29057848	29058190	343	159	27	58.53	6.34	MACS_peak_1190	ENSMUST00000158644	149003867	149003972	-1	upstream	-352760	ENSMUSG00000089269	U6.876	U6_spliceosomal_RNA	snRNA
chr15	40779551	40779847	297	92	23	50.53	4.85	MACS_peak_580	ENSMUST00000082748	53422269	53422459	-1	upstream	-328834	ENSMUSG00000064682	U2.3	U2_spliceosomal_RNA	snRNA
chr18	5812939	5813307	369	240	32	58.41	4.63	MACS_peak_750	ENSMUST00000083403	53163958	53164096	1	upstream	-274657	ENSMUSG00000065337	U1.77	U1_spliceosomal_RNA	snRNA
chr16	42675245	42675666	422	200	31	54.72	5.97	MACS_peak_648	ENSMUST00000082756	10790587	10790693	-1	upstream	-265228	ENSMUSG00000064690	U6.103	U6_spliceosomal_RNA	snRNA
chr14	90958965	90959276	312	93	24	51.72	4.85	MACS_peak_523	ENSMUST00000083378	45983244	45983350	-1	upstream	-222485	ENSMUSG00000065312	U6.295	U6_spliceosomal_RNA	snRNA
chr18	84052267	84052586	320	107	27	64.29	5.23	MACS_peak_810	ENSMUST00000083327	80824240	80824346	-1	upstream	-204992	ENSMUSG00000065261	U6.281	U6_spliceosomal_RNA	snRNA
chr2	96362429	96362664	236	104	20	51.18	5.23	MACS_peak_889	ENSMUST00000083829	137178608	137178717	1	upstream	-200716	ENSMUSG00000065763	U6.369	U6_spliceosomal_RNA	snRNA
chr7	68162578	68162983	406	181	32	67.17	6.72	MACS_peak_1351	ENSMUST00000157250	178630748	178630855	1	upstream	-200475	ENSMUSG00000087875	U6.612	U6_spliceosomal_RNA	snRNA
chr12	5623294	5623472	179	89	61	388.12	17.32	MACS_peak_291	ENSMUST00000082838	13892527	13892717	-1	upstream	-198095	ENSMUSG00000064772	U2.7	U2_spliceosomal_RNA	snRNA
chr13	78053529	78053850	322	142	27	63.77	5.97	MACS_peak_411	ENSMUST00000083931	119432878	119433041	1	upstream	-196687	ENSMUSG00000065865	U1.101	U1_spliceosomal_RNA	snRNA
chr11	110616687	110617000	314	189	24	51.26	5.6	MACS_peak_287	ENSMUST00000083231	76643465	76643571	-1	upstream	-194707	ENSMUSG00000065165	U6.247	U6_spliceosomal_RNA	snRNA
chr12	68924271	68924520	250	81	24	68.59	8.58	MACS_peak_332	ENSMUST00000082600	49633974	49634080	-1	upstream	-191818	ENSMUSG00000064534	U6.53	U6_spliceosomal_RNA	snRNA
chr13	87808031	87808396	366	255	53	201.45	16.79	MACS_peak_420	ENSMUST00000158362	54432782	54432843	-1	upstream	-175436	ENSMUSG00000088987	U7.78	U7_small_nuclear_RNA	snRNA
chr13	87809055	87809260	206	113	35	164.34	12.69	MACS_peak_421	ENSMUST00000082667	35818447	35818551	1	upstream	-169201	ENSMUSG00000064601	U6.70	U6_spliceosomal_RNA	snRNA
chr4	79187394	79187709	316	221	25	55.49	5.23	MACS_peak_1121	ENSMUST00000158727	54856396	54856536	1	upstream	-167249	ENSMUSG00000089352	U1.199	U1_spliceosomal_RNA	snRNA
chr12	47299868	47300249	382	208	30	63.44	5.97	MACS_peak_320	ENSMUST00000083280	143194677	143194783	1	upstream	-157565	ENSMUSG00000065214	U6.263	U6_spliceosomal_RNA	snRNA
chr6	61736667	61737050	384	194	28	52.43	5.13	MACS_peak_1281	ENSMUST00000083992	52526571	52526677	-1	upstream	-141366	ENSMUSG00000065926	U6.414	U6_spliceosomal_RNA	snRNA
chr12	51530198	51530580	383	193	29	58.59	5.6	MACS_peak_325	ENSMUST00000158663	102812362	102812469	1	upstream	-130053	ENSMUSG00000089288	U6.880	U6_spliceosomal_RNA	snRNA
chr16	27611267	27611642	376	208	33	58.03	5.68	MACS_peak_633	ENSMUST00000083170	65439896	65440005	1	upstream	-128550	ENSMUSG00000065104	U6.227	U6_spliceosomal_RNA	snRNA
chr18	41887966	41888287	322	154	26	58.84	5.23	MACS_peak_775	ENSMUST00000158663	102812362	102812469	1	upstream	-124734	ENSMUSG00000089288	U6.880	U6_spliceosomal_RNA	snRNA
chr12	27621552	27621961	410	215	32	66.24	5.6	MACS_peak_306	ENSMUST00000082556	76150112	76150272	-1	upstream	-121219	ENSMUSG00000064490	U1.9	U1_spliceosomal_RNA	snRNA
chr7	57577696	57577984	289	87	23	52.46	4.85	MACS_peak_1344	ENSMUST00000122726	14792848	14792970	-1	upstream	-102429	ENSMUSG00000084675	U4.32	U4_spliceosomal_RNA	snRNA
chrY	2777498	2777805	308	93	168	596.67	12.41	MACS_peak_1811	ENSMUST00000157697	52625444	52625550	1	upstream	-100942	ENSMUSG00000088322	U6.690	U6_spliceosomal_RNA	snRNA
chrY	2779573	2784690	5118	651	6323	3100	5.49	MACS_peak_1812	ENSMUST00000082563	162155341	162155447	-1	upstream	-88868	ENSMUSG00000064497	U6.40	U6_spliceosomal_RNA	snRNA
chr10	125633333	125633679	347	182	28	62.34	5.97	MACS_peak_221	ENSMUST00000157518	83524591	83524756	-1	upstream	-80773	ENSMUSG00000088143	U1.156	U1_spliceosomal_RNA	snRNA
chr3	21179480	21179789	310	91	43	56.08	5.26	MACS_peak_958	ENSMUST00000158727	54856396	54856536	1	upstream	-77929	ENSMUSG00000089352	U1.199	U1_spliceosomal_RNA	snRNA
chr16	9758586	9758914	329	118	26	57.13	4.85	MACS_peak_621	ENSMUST00000083343	38380531	38380632	-1	upstream	-72019	ENSMUSG00000065277	U6.285	U6_spliceosomal_RNA	snRNA
chrY	2785296	2786428	1133	202	451	1027.5	14.17	MACS_peak_1813	ENSMUST00000083343	38380531	38380632	-1	upstream	-71405	ENSMUSG00000065277	U6.285	U6_spliceosomal_RNA	snRNA
chr19	26099004	26099342	339	183	26	54.79	5.23	MACS_peak_826	ENSMUST00000157550	127915660	127915796	1	upstream	-71384	ENSMUSG00000088175	U1.158	U1_spliceosomal_RNA	snRNA
chrY	2786914	2790112	3199	2059	1564	1824.25	9.57	MACS_peak_1814	ENSMUST00000082459	112945261	112945367	-1	upstream	-66437	ENSMUSG00000064393	U6.6	U6_spliceosomal_RNA	snRNA
chr1	186165415	186165799	385	262	30	55.05	4.1	MACS_peak_129	ENSMUST00000157144	51648595	51648657	1	upstream	-66274	ENSMUSG00000087769	U7.4	U7_small_nuclear_RNA	snRNA
chr3	149497118	149497360	243	93	21	54.43	5.6	MACS_peak_1074	ENSMUST00000122486	80179406	80179554	-1	upstream	-64065	ENSMUSG00000084435	U4.15	U4_spliceosomal_RNA	snRNA
chrY	2790333	2792016	1684	227	271	337.5	8.64	MACS_peak_1815	ENSMUST00000122486	80179406	80179554	-1	upstream	-62749	ENSMUSG00000084435	U4.15	U4_spliceosomal_RNA	snRNA
chrY	2792161	2792559	399	184	122	272.35	7.38	MACS_peak_1816	ENSMUST00000158332	63292915	63293020	1	upstream	-62735	ENSMUSG00000088957	U6.810	U6_spliceosomal_RNA	snRNA
chrY	2792668	2793867	1200	372	411	1019.6	17.97	MACS_peak_1817	ENSMUST00000158823	56899341	56899403	-1	upstream	-57613	ENSMUSG00000089448	U7.108	U7_small_nuclear_RNA	snRNA
chrY	2793896	2797434	3539	722	2570	3100	11.42	MACS_peak_1818	ENSMUST00000083399	25702728	25702834	-1	upstream	-49310	ENSMUSG00000065333	U6.309	U6_spliceosomal_RNA	snRNA
chr14	16007041	16007363	323	231	26	58.59	4.85	MACS_peak_460	ENSMUST00000104019	139112121	139112224	-1	upstream	-48635	ENSMUSG00000077207	U6.494	U6_spliceosomal_RNA	snRNA
chr1	55999174	55999507	334	160	25	51.33	7.09	MACS_peak_45	ENSMUST00000157187	86808329	86808468	1	upstream	-43469	ENSMUSG00000087812	U1.146	U1_spliceosomal_RNA	snRNA
chr6	10542052	10542325	274	161	22	51.31	5.6	MACS_peak_1246	ENSMUST00000083280	143194677	143194783	1	upstream	-42985	ENSMUSG00000065214	U6.263	U6_spliceosomal_RNA	snRNA
chr1	151305611	151306011	401	216	29	50.43	6.34	MACS_peak_102	ENSMUST00000158593	17487064	17487166	-1	upstream	-41579	ENSMUSG00000089218	U6.869	U6_spliceosomal_RNA	snRNA
chr19	18254737	18255011	275	185	22	51.06	4.85	MACS_peak_821	ENSMUST00000158067	6014863	6015024	-1	upstream	-40991	ENSMUSG00000088692	U1.179	U1_spliceosomal_RNA	snRNA
chr5	4505191	4505476	286	197	26	68.55	5.97	MACS_peak_1170	ENSMUST00000158576	98092797	98092857	1	upstream	-40114	ENSMUSG00000089201	U7.95	U7_small_nuclear_RNA	snRNA
chr13	82444797	82445155	359	161	29	64.21	5.6	MACS_peak_415	ENSMUST00000082582	22886671	22886777	-1	upstream	-39714	ENSMUSG00000064516	U6.44	U6_spliceosomal_RNA	snRNA
chr3	48154531	48154830	300	93	27	69.81	5.23	MACS_peak_1013	ENSMUST00000158067	6014863	6015024	-1	upstream	-34775	ENSMUSG00000088692	U1.179	U1_spliceosomal_RNA	snRNA
chr3	125367027	125367394	368	218	27	52.89	4.85	MACS_peak_1060	ENSMUST00000158557	103908107	103908263	-1	upstream	-31941	ENSMUSG00000089182	U1.193	U1_spliceosomal_RNA	snRNA
chr16	82809712	82809955	244	108	23	64.9	5.97	MACS_peak_683	ENSMUST00000083860	116793775	116793909	-1	upstream	-28773	ENSMUSG00000065794	U1.95	U1_spliceosomal_RNA	snRNA
chr17	60897593	60897982	390	212	32	66.26	4.85	MACS_peak_722	ENSMUST00000083924	19278389	19278544	1	upstream	-28486	ENSMUSG00000065858	U1.100	U1_spliceosomal_RNA	snRNA
chr12	38244727	38245067	341	167	26	54.33	5.6	MACS_peak_317	ENSMUST00000157877	24453986	24454058	-1	upstream	-27754	ENSMUSG00000088502	U6.723	U6_spliceosomal_RNA	snRNA
chr1	114642102	114642410	309	142	24	52.42	5.6	MACS_peak_82	ENSMUST00000158428	14928948	14929011	-1	upstream	-23443	ENSMUSG00000089053	U7.83	U7_small_nuclear_RNA	snRNA
chr7	96023815	96024102	288	199	23	52.7	4.85	MACS_peak_1371	ENSMUST00000093648	7428222	7428328	-1	upstream	-23108	ENSMUSG00000070157	U6.427	U6_spliceosomal_RNA	snRNA
chr10	83468327	83468647	321	159	26	59.09	5.97	MACS_peak_195	ENSMUST00000082534	38335858	38335965	1	upstream	-20618	ENSMUSG00000064468	U6.31	U6_spliceosomal_RNA	snRNA
chr3	25748443	25749008	566	302	50	114.71	7.09	MACS_peak_996	ENSMUST00000082993	40796615	40796772	1	upstream	-20108	ENSMUSG00000064927	U1.43	U1_spliceosomal_RNA	snRNA
chr16	69576233	69576556	324	120	25	53.6	5.23	MACS_peak_678	ENSMUST00000122491	32085599	32085716	-1	upstream	-18037	ENSMUSG00000084440	U4.16	U4_spliceosomal_RNA	snRNA
chr1	70335915	70336171	257	105	21	50.68	5.6	MACS_peak_52	ENSMUST00000082917	7177706	7177856	-1	upstream	-16947	ENSMUSG00000064851	U12.1	U12_minor_spliceosomal_RNA	snRNA
chrY	2847373	2847783	411	252	50	96.92	6.97	MACS_peak_1819	ENSMUST00000157988	64887720	64887781	1	upstream	-14632	ENSMUSG00000088613	U7.60	U7_small_nuclear_RNA	snRNA
chrY	2848108	2862254	14147	10945	10610	3100	9.13	MACS_peak_1820	ENSMUST00000082589	105365670	105365776	1	upstream	-13049	ENSMUSG00000064523	U6.46	U6_spliceosomal_RNA	snRNA
chr1	27434298	27434706	409	159	29	53.08	5.23	MACS_peak_14	ENSMUST00000158959	45782500	45782617	1	upstream	-12167	ENSMUSG00000089584	U6.933	U6_spliceosomal_RNA	snRNA
chr14	116074682	116074949	268	126	25	68.52	5.6	MACS_peak_545	ENSMUST00000157881	122211225	122211376	-1	upstream	-12030	ENSMUSG00000088506	U1.174	U1_spliceosomal_RNA	snRNA
chrY	2862336	2862804	469	234	106	53.52	4.9	MACS_peak_1821	ENSMUST00000082589	105365670	105365776	1	upstream	-11333	ENSMUSG00000064523	U6.46	U6_spliceosomal_RNA	snRNA
chrY	2862959	2863459	501	257	458	764.37	6.25	MACS_peak_1822	ENSMUST00000082589	105365670	105365776	1	upstream	-9440	ENSMUSG00000064523	U6.46	U6_spliceosomal_RNA	snRNA
chrY	2863604	2864047	444	350	125	274.8	7.33	MACS_peak_1823	ENSMUST00000083041	51350728	51350834	1	upstream	-9190	ENSMUSG00000064975	U6.191	U6_spliceosomal_RNA	snRNA
chrY	2864249	2865339	1091	666	207	373.64	8.11	MACS_peak_1824	ENSMUST00000083924	19278389	19278544	1	upstream	-8498	ENSMUSG00000065858	U1.100	U1_spliceosomal_RNA	snRNA
chr16	61775859	61776217	359	127	31	74.12	5.97	MACS_peak_670	ENSMUST00000157762	26410291	26410430	-1	upstream	-8331	ENSMUSG00000088387	U1.171	U1_spliceosomal_RNA	snRNA
chrY	2865365	2865826	462	251	126	404.88	12.44	MACS_peak_1825	ENSMUST00000157482	70796473	70796534	1	upstream	-7656	ENSMUSG00000088107	U7.28	U7_small_nuclear_RNA	snRNA
chrY	2865936	2867303	1368	977	694	2667.93	19.25	MACS_peak_1826	ENSMUST00000158518	37307872	37307972	-1	upstream	-7212	ENSMUSG00000089143	U6.858	U6_spliceosomal_RNA	snRNA
chrY	2867318	2867500	183	91	99	336.64	8.62	MACS_peak_1827	ENSMUST00000158151	57829107	57829212	-1	upstream	-5611	ENSMUSG00000088776	U6.778	U6_spliceosomal_RNA	snRNA
chrY	2867682	2868621	940	283	224	648.38	14.26	MACS_peak_1828	ENSMUST00000157376	87132196	87132301	-1	upstream	-1259	ENSMUSG00000088001	U6.630	U6_spliceosomal_RNA	snRNA
chrY	2868994	2869501	508	329	65	135.33	6.87	MACS_peak_1829	ENSMUST00000104603	77521404	77521477	-1	upstream	-860	ENSMUSG00000077791	U6.527	U6_spliceosomal_RNA	snRNA
chrY	2869613	2871538	1926	1238	599	1289.01	14.57	MACS_peak_1830	ENSMUST00000101829	13442761	13442866	-1	upstream	-777	ENSMUSG00000075775	U6.458	U6_spliceosomal_RNA	snRNA
chrY	2871594	2872445	852	130	467	2017.58	15.69	MACS_peak_1831	ENSMUST00000158782	37057530	37057633	-1	downstream	5654	ENSMUSG00000089407	U6.898	U6_spliceosomal_RNA	snRNA
chrY	2872646	2873538	893	261	203	253.85	7	MACS_peak_1832	ENSMUST00000101982	22658532	22658637	-1	downstream	6433	ENSMUSG00000075934	U6.481	U6_spliceosomal_RNA	snRNA
chr12	49337939	49338296	358	193	26	50.6	6.34	MACS_peak_323	ENSMUST00000158858	18846813	18846875	-1	downstream	7709	ENSMUSG00000089483	U7.110	U7_small_nuclear_RNA	snRNA
chr4	29740508	29740805	298	140	27	66.15	7.46	MACS_peak_1094	ENSMUST00000122603	124078210	124078356	1	downstream	8303	ENSMUSG00000084552	U2.32	U2_spliceosomal_RNA	snRNA
chrY	2875023	2884293	9271	8672	8202	1233.11	9.88	MACS_peak_1833	ENSMUST00000083724	95269213	95269328	-1	downstream	9835	ENSMUSG00000065658	U5.5	U5_spliceosomal_RNA	snRNA
chr14	87138704	87139004	301	176	25	59.24	5.97	MACS_peak_518	ENSMUST00000082884	151145801	151145908	1	downstream	10946	ENSMUSG00000064818	U6.139	U6_spliceosomal_RNA	snRNA
chrY	2884340	2886225	1886	365	1726	3100	11.13	MACS_peak_1834	ENSMUST00000158777	98158825	98158890	1	downstream	11061	ENSMUSG00000089402	U7.105	U7_small_nuclear_RNA	snRNA
chr3	146941310	146941669	360	148	28	59.23	5.6	MACS_peak_1071	ENSMUST00000157924	21002948	21003093	-1	downstream	11921	ENSMUSG00000088549	U1.177	U1_spliceosomal_RNA	snRNA
chrY	2886243	2894078	7836	5681	7336	3100	10.08	MACS_peak_1835	ENSMUST00000082829	68191494	68191600	-1	downstream	15882	ENSMUSG00000064763	U6.130	U6_spliceosomal_RNA	snRNA
chr13	80637862	80638131	270	75	22	52.32	4.85	MACS_peak_413	ENSMUST00000158959	45782500	45782617	1	downstream	16129	ENSMUSG00000089584	U6.933	U6_spliceosomal_RNA	snRNA
chr13	68304416	68304656	241	114	25	56.21	5.45	MACS_peak_407	ENSMUST00000158777	98158825	98158890	1	downstream	17037	ENSMUSG00000089402	U7.105	U7_small_nuclear_RNA	snRNA
chr14	113221582	113221878	297	90	23	50.53	5.6	MACS_peak_541	ENSMUST00000158777	98158825	98158890	1	downstream	18161	ENSMUSG00000089402	U7.105	U7_small_nuclear_RNA	snRNA
chr3	155098461	155098776	316	135	25	55.49	4.85	MACS_peak_1078	ENSMUST00000082744	59606185	59606291	-1	downstream	21766	ENSMUSG00000064678	U6.95	U6_spliceosomal_RNA	snRNA
chr8	9226100	9226395	296	206	25	53.79	4.44	MACS_peak_1396	ENSMUST00000122791	25507916	25508019	1	downstream	23203	ENSMUSG00000084740	U6.576	U6_spliceosomal_RNA	snRNA
chrY	2894114	2895551	1438	413	814	2492.17	10.6	MACS_peak_1836	ENSMUST00000157155	5006072	5006174	-1	downstream	25452	ENSMUSG00000087780	U6.592	U6_spliceosomal_RNA	snRNA
chrY	2895588	2896364	777	526	283	485.73	7.84	MACS_peak_1837	ENSMUST00000122704	104405081	104405162	-1	downstream	32772	ENSMUSG00000084653	U6.570	U6_spliceosomal_RNA	snRNA
chrY	2896521	2896944	424	182	153	296.19	7.18	MACS_peak_1838	ENSMUST00000083795	80790871	80790975	-1	downstream	37932	ENSMUSG00000065729	U6.362	U6_spliceosomal_RNA	snRNA
chrY	2897052	2901257	4206	2523	3040	3100	12.85	MACS_peak_1839	ENSMUST00000082886	51413823	51413929	-1	downstream	45603	ENSMUSG00000064820	U6.140	U6_spliceosomal_RNA	snRNA
chr14	107515652	107515973	322	133	25	54.07	5.6	MACS_peak_535	ENSMUST00000093726	39165368	39165474	1	downstream	49024	ENSMUSG00000070238	U6.442	U6_spliceosomal_RNA	snRNA
chr13	80651623	80651789	167	83	44	186.04	8.74	MACS_peak_414	ENSMUST00000082975	41147519	41147624	-1	downstream	49984	ENSMUSG00000064909	U6.165	U6_spliceosomal_RNA	snRNA
chr13	89317403	89317717	315	204	24	51.03	4.85	MACS_peak_422	ENSMUST00000158522	84676619	84676681	-1	downstream	52850	ENSMUSG00000089147	U7.93	U7_small_nuclear_RNA	snRNA
chr15	45625070	45625409	340	185	26	54.56	5.6	MACS_peak_583	ENSMUST00000157535	101159385	101159485	-1	downstream	53505	ENSMUSG00000088160	U6.654	U6_spliceosomal_RNA	snRNA
chr9	79096673	79097031	359	150	30	56.82	5.14	MACS_peak_1528	ENSMUST00000082652	55109239	55109345	1	downstream	66381	ENSMUSG00000064586	U6.66	U6_spliceosomal_RNA	snRNA
chr1	159851476	159851873	398	157	32	69.08	5.6	MACS_peak_108	ENSMUST00000158957	13425813	13425875	-1	downstream	67515	ENSMUSG00000089582	U7.117	U7_small_nuclear_RNA	snRNA
chr16	27782990	27783287	298	91	23	50.3	4.48	MACS_peak_634	ENSMUST00000158108	78844867	78845026	1	downstream	71495	ENSMUSG00000088733	U1.184	U1_spliceosomal_RNA	snRNA
chr8	8039476	8039727	252	89	21	51.99	4.48	MACS_peak_1395	ENSMUST00000083033	180567036	180567202	1	downstream	71545	ENSMUSG00000064967	U1.47	U1_spliceosomal_RNA	snRNA
chr10	123275738	123276150	413	185	32	60.99	7.46	MACS_peak_217	ENSMUST00000122776	74210417	74210526	1	downstream	75544	ENSMUSG00000084725	U4.35	U4_spliceosomal_RNA	snRNA
chr10	125817400	125817774	375	191	29	59.2	4.78	MACS_peak_222	ENSMUST00000083873	155451329	155451432	-1	downstream	86715	ENSMUSG00000065807	U6.383	U6_spliceosomal_RNA	snRNA
chr10	37477291	37477599	309	215	25	57.21	5.23	MACS_peak_171	ENSMUST00000082798	60625430	60625592	1	downstream	112262	ENSMUSG00000064732	U1.29	U1_spliceosomal_RNA	snRNA
chr16	75134837	75135137	301	126	24	54.34	6.34	MACS_peak_681	ENSMUST00000083009	48519017	48519137	-1	downstream	135529	ENSMUSG00000064943	U1.46	U1_spliceosomal_RNA	snRNA
chr15	67647117	67647427	311	166	26	61.64	5.23	MACS_peak_595	ENSMUST00000103975	62499303	62499409	-1	downstream	137911	ENSMUSG00000077163	U6.491	U6_spliceosomal_RNA	snRNA
chr3	91367123	91367326	204	89	20	54.94	6.15	MACS_peak_1038	ENSMUST00000083826	49369741	49369846	1	downstream	142028	ENSMUSG00000065760	U6.368	U6_spliceosomal_RNA	snRNA
chr6	16147204	16147494	291	93	24	51.47	5.55	MACS_peak_1249	ENSMUST00000083410	39206664	39206827	-1	downstream	143286	ENSMUSG00000065344	U1.78	U1_spliceosomal_RNA	snRNA
chr1	143684273	143684574	302	92	24	54.1	4.48	MACS_peak_100	ENSMUST00000082515	66255031	66255137	1	downstream	149511	ENSMUSG00000064449	U6.26	U6_spliceosomal_RNA	snRNA
chr1	28160343	28160645	303	169	25	58.73	5.6	MACS_peak_15	ENSMUST00000083188	84543103	84543266	1	downstream	161314	ENSMUSG00000065122	U1.60	U1_spliceosomal_RNA	snRNA
chr9	116680863	116681195	333	172	27	60.96	5.97	MACS_peak_1558	ENSMUST00000158108	78844867	78845026	1	downstream	185547	ENSMUSG00000088733	U1.184	U1_spliceosomal_RNA	snRNA
chr1	49782131	49782526	396	194	33	74.43	11.57	MACS_peak_35	ENSMUST00000122499	68713283	68713468	1	downstream	210988	ENSMUSG00000084448	U2.27	U2_spliceosomal_RNA	snRNA
chr7	60666089	60666375	287	198	23	52.95	4.48	MACS_peak_1346	ENSMUST00000122640	26334859	26334983	-1	downstream	235979	ENSMUSG00000084589	U4.27	U4_spliceosomal_RNA	snRNA
chr1	76141482	76141973	492	235	47	70.98	4.44	MACS_peak_58	ENSMUST00000158432	186403988	186404085	-1	downstream	238670	ENSMUSG00000089057	U6.839	U6_spliceosomal_RNA	snRNA
chr8	29491523	29491871	349	197	26	52.54	4.48	MACS_peak_1411	ENSMUST00000082756	10790587	10790693	-1	downstream	248641	ENSMUSG00000064690	U6.103	U6_spliceosomal_RNA	snRNA
chr14	107680929	107681213	285	122	30	90.09	10.3	MACS_peak_536	ENSMUST00000157542	151554507	151554612	-1	downstream	249001	ENSMUSG00000088167	U6.655	U6_spliceosomal_RNA	snRNA
chr10	15227626	15228007	382	232	32	70.79	5.1	MACS_peak_148	ENSMUST00000093734	82543474	82543580	1	downstream	266238	ENSMUSG00000070247	U6.444	U6_spliceosomal_RNA	snRNA
chr6	9446696	9446968	273	191	22	51.56	7.09	MACS_peak_1245	ENSMUST00000082798	60625430	60625592	1	downstream	272163	ENSMUSG00000064732	U1.29	U1_spliceosomal_RNA	snRNA
chr6	75183069	75183405	337	194	29	69.88	7.09	MACS_peak_1291	ENSMUST00000157187	86808329	86808468	1	downstream	330375	ENSMUSG00000087812	U1.146	U1_spliceosomal_RNA	snRNA
chr15	24177316	24177609	294	118	23	51.25	4.85	MACS_peak_569	ENSMUST00000122712	80297924	80298051	1	downstream	339938	ENSMUSG00000084661	U4.30	U4_spliceosomal_RNA	snRNA
chr12	49069943	49070350	408	191	29	53.28	7.09	MACS_peak_322	ENSMUST00000122712	80297924	80298051	1	downstream	353699	ENSMUSG00000084661	U4.30	U4_spliceosomal_RNA	snRNA
chr10	15407963	15408203	241	91	22	60.33	7.46	MACS_peak_149	ENSMUST00000083378	45983244	45983350	-1	downstream	358280	ENSMUSG00000065312	U6.295	U6_spliceosomal_RNA	snRNA
chr7	84300995	84301308	314	219	24	51.26	5.23	MACS_peak_1365	ENSMUST00000122512	122869622	122869805	1	downstream	406116	ENSMUSG00000084461	U2.28	U2_spliceosomal_RNA	snRNA
chr14	82001603	82001848	246	125	21	53.6	5.6	MACS_peak_516	ENSMUST00000093693	60182440	60182547	1	downstream	483649	ENSMUSG00000070203	U6.436	U6_spliceosomal_RNA	snRNA
chr3	42357106	42357502	397	213	28	51.23	5.6	MACS_peak_1010	ENSMUST00000082741	24750300	24750457	-1	downstream	573141	ENSMUSG00000064675	U1.25	U1_spliceosomal_RNA	snRNA
chr15	14248252	14248599	348	183	27	57.36	5.6	MACS_peak_565	ENSMUST00000158641	82784173	82784336	-1	downstream	782733	ENSMUSG00000089266	U1.196	U1_spliceosomal_RNA	snRNA

## Sheet: Protein coding
Transcript_ID	start_position	end_position	strand	insideFeature	distance_to_TargetTranscript	Ensembl_Gene_ID	GeneSymbol	Description	GeneBiotype
ENSMUST00000059914	11413105	11477831	1	upstream	-14239	ENSMUSG00000040720	1110037F02Rik	RIKEN_cDNA_1110037F02_gene_Gene	protein_coding
ENSMUST00000040990	79248985	79602117	1	upstream	-46792	ENSMUSG00000058997	1300010F03Rik	RIKEN_cDNA_1300010F03_gene_Gene	protein_coding
ENSMUST00000150459	83185610	83225506	1	downstream	282717	ENSMUSG00000087651	1500009L16Rik	RIKEN_cDNA_1500009L16_gene_Gene	protein_coding
ENSMUST00000091364	6615413	6620443	-1	upstream	-91730	ENSMUSG00000069118	1700008P02Rik	RIKEN_cDNA_1700008P02_gene_Gene	protein_coding
ENSMUST00000091364	6615413	6620443	-1	downstream	109101	ENSMUSG00000069118	1700008P02Rik	RIKEN_cDNA_1700008P02_gene_Gene	protein_coding
ENSMUST00000036023	48409654	48413023	-1	downstream	258492	ENSMUSG00000037910	1700018B24Rik	RIKEN_cDNA_1700018B24_gene_Gene	protein_coding
ENSMUST00000136546	38838626	38842120	-1	overlapEnd	3503	ENSMUSG00000051736	1700025K23Rik	RIKEN_cDNA_1700025K23_gene_Gene	protein_coding
ENSMUST00000122115	36936150	36979985	-1	inside	10979	ENSMUSG00000020545	1700108M19Rik	RIKEN_cDNA_1700108M19_gene_Gene	protein_coding
ENSMUST00000020853	36934932	36944789	-1	downstream	26968	ENSMUSG00000020545	1700108M19Rik	RIKEN_cDNA_1700108M19_gene_Gene	protein_coding
ENSMUST00000054229	86668724	86693332	1	upstream	-4389	ENSMUSG00000047129	1700113H08Rik	RIKEN_cDNA_1700113H08_gene_Gene	protein_coding
ENSMUST00000044352	73637344	73681200	1	upstream	-6112	ENSMUSG00000034501	1810048J11Rik	RIKEN_cDNA_1810048J11_gene_Gene	protein_coding
ENSMUST00000132558	25196296	25208895	-1	downstream	16440	ENSMUSG00000040359	1810074P20Rik	RIKEN_cDNA_1810074P20_gene_Gene	protein_coding
ENSMUST00000021911	63116527	63403592	1	inside	117595	ENSMUSG00000021458	2010111I01Rik	RIKEN_cDNA_2010111I01_gene_Gene	protein_coding
ENSMUST00000090537	36291792	36300121	1	upstream	-1271	ENSMUSG00000038311	2410017I17Rik	RIKEN_cDNA_2410017I17_gene_Gene	protein_coding
ENSMUST00000098674	58500663	58589366	-1	inside	298	ENSMUSG00000074269	2410076I21Rik	RIKEN_cDNA_2410076I21_gene_Gene	protein_coding
ENSMUST00000131868	90307053	90312944	-1	downstream	7562	ENSMUSG00000001017	2500003M10Rik	RIKEN_cDNA_2500003M10_gene_Gene	protein_coding
ENSMUST00000046485	100955741	101121652	-1	inside	109719	ENSMUSG00000021176	2610021K21Rik	RIKEN_cDNA_2610021K21_gene_Gene	protein_coding
ENSMUST00000105733	145727747	145749016	-1	upstream	-2493	ENSMUSG00000070605	2610036A22Rik	RIKEN_cDNA_2610036A22_gene_Gene	protein_coding
ENSMUST00000091090	88783633	88784967	-1	upstream	-5351	ENSMUSG00000021041	2700073G19Rik	RIKEN_cDNA_2700073G19_gene_Gene	protein_coding
ENSMUST00000163627	5418447	5423436	1	downstream	204847	ENSMUSG00000037735	2810032G03Rik	RIKEN_cDNA_2810032G03_gene_Gene	protein_coding
ENSMUST00000113345	120256218	120259260	1	downstream	33701	ENSMUSG00000079450	3110007F17Rik	RIKEN_cDNA_3110007F17_gene_Gene	protein_coding
ENSMUST00000033458	53389749	53406675	1	inside	88	ENSMUSG00000031125	3830403N18Rik	RIKEN_cDNA_3830403N18_gene_Gene	protein_coding
ENSMUST00000033458	53389749	53406675	1	inside	506	ENSMUSG00000031125	3830403N18Rik	RIKEN_cDNA_3830403N18_gene_Gene	protein_coding
ENSMUST00000033458	53389749	53406675	1	inside	2771	ENSMUSG00000031125	3830403N18Rik	RIKEN_cDNA_3830403N18_gene_Gene	protein_coding
ENSMUST00000163392	13116723	13135745	1	upstream	-10665	ENSMUSG00000033111	3830406C13Rik	RIKEN_cDNA_3830406C13_gene_Gene	protein_coding
ENSMUST00000075174	6603627	6638964	1	upstream	-36362	ENSMUSG00000039540	4921524L21Rik	RIKEN_cDNA_4921524L21_gene_Gene	protein_coding
ENSMUST00000166616	9334935	9498753	-1	inside	48908	ENSMUSG00000021747	4930452B06Rik	RIKEN_cDNA_4930452B06_gene_Gene	protein_coding
ENSMUST00000098909	19729746	19752236	1	downstream	27003	ENSMUSG00000074456	4930467E23Rik	RIKEN_cDNA_4930467E23_gene_Gene	protein_coding
ENSMUST00000055320	36908145	36911467	1	downstream	5868	ENSMUSG00000049546	4930474N05Rik	RIKEN_cDNA_4930474N05_gene_Gene	protein_coding
ENSMUST00000155214	145867230	145921424	1	upstream	-6271	ENSMUSG00000037143	4930529M08Rik	RIKEN_cDNA_4930529M08_gene_Gene	protein_coding
ENSMUST00000133329	92260840	92422212	-1	upstream	-1931	ENSMUSG00000061533	4930534B04Rik	RIKEN_cDNA_4930534B04_gene_Gene	protein_coding
ENSMUST00000061899	48055699	48113977	-1	inside	1058	ENSMUSG00000047324	4931429P17Rik	RIKEN_cDNA_4931429P17_gene_Gene	protein_coding
ENSMUST00000022232	105872202	105911862	1	downstream	67163	ENSMUSG00000021718	4933425L06Rik	RIKEN_cDNA_4933425L06_gene_Gene	protein_coding
ENSMUST00000113046	135713767	135715548	1	upstream	-20953	ENSMUSG00000042525	4933428M09Rik	RIKEN_cDNA_4933428M09_gene_Gene	protein_coding
ENSMUST00000109511	25519087	25670570	-1	upstream	-143388	ENSMUSG00000032985	5730522E02Rik	RIKEN_cDNA_5730522E02_gene_Gene	protein_coding
ENSMUST00000109511	25519087	25670570	-1	inside	15183	ENSMUSG00000032985	5730522E02Rik	RIKEN_cDNA_5730522E02_gene_Gene	protein_coding
ENSMUST00000135168	25749297	25981600	-1	inside	40767	ENSMUSG00000032985	5730522E02Rik	RIKEN_cDNA_5730522E02_gene_Gene	protein_coding
ENSMUST00000035977	86805082	86843020	1	upstream	-15646	ENSMUSG00000046591	5730590G19Rik	RIKEN_cDNA_5730590G19_gene_Gene	protein_coding
ENSMUST00000059351	34539181	34540020	1	downstream	40365	ENSMUSG00000048544	5930422O12Rik	RIKEN_cDNA_5930422O12_gene_Gene	protein_coding
ENSMUST00000091563	62706550	62708859	-1	downstream	15497	ENSMUSG00000072066	6720489N17Rik	RIKEN_cDNA_6720489N17_gene_Gene	protein_coding
ENSMUST00000135922	141668097	141674026	-1	upstream	-2123	ENSMUSG00000040606	9030409G11Rik	RIKEN_cDNA_9030409G11_gene_Gene	protein_coding
ENSMUST00000054333	139824747	139826850	1	upstream	-6501	ENSMUSG00000051480	A130050O07Rik	RIKEN_cDNA_A130050O07_gene_Gene	protein_coding
ENSMUST00000075838	31943251	32023896	1	upstream	-7857	ENSMUSG00000052595	A1cf	APOBEC1_complementation_factor_Gene	protein_coding
ENSMUST00000107533	68234469	68366812	-1	downstream	204234	ENSMUSG00000078690	A230006K03Rik	RIKEN_cDNA_A230006K03_gene_Gene	protein_coding
ENSMUST00000042553	99512921	99522786	1	upstream	-12566	ENSMUSG00000037953	A4gnt	alpha-1,4-N-acetylglucosaminyltransferase_Gene	protein_coding
ENSMUST00000060147	60346343	60353692	-1	downstream	10790	ENSMUSG00000046764	A530053G22Rik	RIKEN_cDNA_A530053G22_gene_Gene	protein_coding
ENSMUST00000099182	26230072	26231300	1	downstream	97826	ENSMUSG00000074664	A830092H15Rik	RIKEN_cDNA_A830092H15_gene_Gene	protein_coding
ENSMUST00000075619	7938881	8040517	-1	upstream	-29881	ENSMUSG00000067656	AB056442	cDNA_sequence_AB056442_Gene	protein_coding
ENSMUST00000138987	8572995	8605726	1	upstream	-17003	ENSMUSG00000057880	Abat	4-aminobutyrate_aminotransferase_Gene	protein_coding
ENSMUST00000151522	9093454	9156181	1	inside	53977	ENSMUSG00000004668	Abca13	ATP-binding_cassette,_sub-family_A_(ABC1),_member_13_Gene	protein_coding
ENSMUST00000100982	120125349	120162974	-1	inside	32334	ENSMUSG00000072791	Abcb5	ATP-binding_cassette,_sub-family_B_(MDR/TAP),_member_5_Gene	protein_coding
ENSMUST00000002549	10644411	10706694	-1	inside	7143	ENSMUSG00000002475	Abhd3	abhydrolase_domain_containing_3_Gene	protein_coding
ENSMUST00000031835	48845253	48859187	1	inside	1768	ENSMUSG00000029811	Abp1	amiloride_binding_protein_1_(amine_oxidase,_copper-containing)_Gene	protein_coding
ENSMUST00000054742	41696839	41701266	-1	upstream	-19935	ENSMUSG00000042895	Abra	actin-binding_Rho_activating_protein_Gene	protein_coding
ENSMUST00000101392	53237289	53397716	1	upstream	-58607	ENSMUSG00000090982	AC069141.1	Putative_uncharacterized_protein	protein_coding
ENSMUST00000171672	38754733	38756176	1	downstream	14741	ENSMUSG00000090804	AC069562.1	-------------	protein_coding
ENSMUST00000167243	98906364	98909641	1	downstream	28664	ENSMUSG00000090665	AC101882.1	-------------	protein_coding
ENSMUST00000170969	90690931	90691257	1	downstream	170334	ENSMUSG00000090412	AC122188.1	-------------	protein_coding
ENSMUST00000170704	63205062	63279547	1	downstream	165635	ENSMUSG00000090326	AC122231.1	death_domain_containing_1	protein_coding
ENSMUST00000171469	8694075	8694539	1	downstream	42542	ENSMUSG00000092097	AC122826.1	-------------	protein_coding
ENSMUST00000169406	49655169	49660958	-1	downstream	323019	ENSMUSG00000091277	AC122891.1	-------------	protein_coding
ENSMUST00000169406	49655169	49660958	-1	downstream	591015	ENSMUSG00000091277	AC122891.1	-------------	protein_coding
ENSMUST00000165680	118007508	118009882	-1	upstream	-37800	ENSMUSG00000091423	AC123935.1	Putative_uncharacterized_protein	protein_coding
ENSMUST00000170434	130153626	130154138	1	downstream	21293	ENSMUSG00000090938	AC125221.1	-------------	protein_coding
ENSMUST00000138893	121148574	121149193	1	upstream	-63199	ENSMUSG00000090284	AC125405.1	ASL1_fusion_protein	protein_coding
ENSMUST00000169935	69788666	69838573	1	inside	8777	ENSMUSG00000091636	AC127693.1	RIKEN_cDNA_A330050F15_gene_(A330050F15Rik),_mRNA	protein_coding
ENSMUST00000163332	62953641	62956056	-1	upstream	-104645	ENSMUSG00000090425	AC134243.1	Putative_uncharacterized_protein	protein_coding
ENSMUST00000163651	1855009	1855344	1	upstream	-212564	ENSMUSG00000091571	AC134524.1	histone_variant_H2al2-like	protein_coding
ENSMUST00000163651	1855009	1855344	1	upstream	-205360	ENSMUSG00000091571	AC134524.1	histone_variant_H2al2-like	protein_coding
ENSMUST00000163651	1855009	1855344	1	upstream	-199270	ENSMUSG00000091571	AC134524.1	histone_variant_H2al2-like	protein_coding
ENSMUST00000163651	1855009	1855344	1	upstream	-199025	ENSMUSG00000091571	AC134524.1	histone_variant_H2al2-like	protein_coding
ENSMUST00000163651	1855009	1855344	1	upstream	-184163	ENSMUSG00000091571	AC134524.1	histone_variant_H2al2-like	protein_coding
ENSMUST00000163651	1855009	1855344	1	upstream	-182626	ENSMUSG00000091571	AC134524.1	histone_variant_H2al2-like	protein_coding
ENSMUST00000163651	1855009	1855344	1	upstream	-140285	ENSMUSG00000091571	AC134524.1	histone_variant_H2al2-like	protein_coding
ENSMUST00000163651	1855009	1855344	1	upstream	-137820	ENSMUSG00000091571	AC134524.1	histone_variant_H2al2-like	protein_coding
ENSMUST00000163651	1855009	1855344	1	upstream	-111811	ENSMUSG00000091571	AC134524.1	histone_variant_H2al2-like	protein_coding
ENSMUST00000163651	1855009	1855344	1	upstream	-110101	ENSMUSG00000091571	AC134524.1	histone_variant_H2al2-like	protein_coding
ENSMUST00000163651	1855009	1855344	1	upstream	-103196	ENSMUSG00000091571	AC134524.1	histone_variant_H2al2-like	protein_coding
ENSMUST00000163651	1855009	1855344	1	upstream	-102455	ENSMUSG00000091571	AC134524.1	histone_variant_H2al2-like	protein_coding
ENSMUST00000163651	1855009	1855344	1	upstream	-99602	ENSMUSG00000091571	AC134524.1	histone_variant_H2al2-like	protein_coding
ENSMUST00000163651	1855009	1855344	1	upstream	-87936	ENSMUSG00000091571	AC134524.1	histone_variant_H2al2-like	protein_coding
ENSMUST00000163651	1855009	1855344	1	upstream	-85889	ENSMUSG00000091571	AC134524.1	histone_variant_H2al2-like	protein_coding
ENSMUST00000163651	1855009	1855344	1	upstream	-67118	ENSMUSG00000091571	AC134524.1	histone_variant_H2al2-like	protein_coding
ENSMUST00000163651	1855009	1855344	1	upstream	-63595	ENSMUSG00000091571	AC134524.1	histone_variant_H2al2-like	protein_coding
ENSMUST00000163651	1855009	1855344	1	upstream	-62728	ENSMUSG00000091571	AC134524.1	histone_variant_H2al2-like	protein_coding
ENSMUST00000163651	1855009	1855344	1	upstream	-61618	ENSMUSG00000091571	AC134524.1	histone_variant_H2al2-like	protein_coding
ENSMUST00000166899	103734435	103735934	1	upstream	-7452	ENSMUSG00000091838	AC142450.1	-------------	protein_coding
ENSMUST00000166899	103734435	103735934	1	downstream	41968	ENSMUSG00000091838	AC142450.1	-------------	protein_coding
ENSMUST00000171007	37107829	37108768	-1	upstream	-192898	ENSMUSG00000091007	AC145348.1	Putative_uncharacterized_protein	protein_coding
ENSMUST00000172100	2550262	2552957	1	upstream	-76782	ENSMUSG00000090600	AC149585.1	-------------	protein_coding
ENSMUST00000172100	2550262	2552957	1	upstream	-75607	ENSMUSG00000090600	AC149585.1	-------------	protein_coding
ENSMUST00000172100	2550262	2552957	1	upstream	-74683	ENSMUSG00000090600	AC149585.1	-------------	protein_coding
ENSMUST00000172100	2550262	2552957	1	upstream	-73304	ENSMUSG00000090600	AC149585.1	-------------	protein_coding
ENSMUST00000172100	2550262	2552957	1	upstream	-72412	ENSMUSG00000090600	AC149585.1	-------------	protein_coding
ENSMUST00000172100	2550262	2552957	1	upstream	-70400	ENSMUSG00000090600	AC149585.1	-------------	protein_coding
ENSMUST00000172100	2550262	2552957	1	upstream	-67731	ENSMUSG00000090600	AC149585.1	-------------	protein_coding
ENSMUST00000172100	2550262	2552957	1	upstream	-63824	ENSMUSG00000090600	AC149585.1	-------------	protein_coding
ENSMUST00000172100	2550262	2552957	1	upstream	-61550	ENSMUSG00000090600	AC149585.1	-------------	protein_coding
ENSMUST00000172100	2550262	2552957	1	upstream	-54389	ENSMUSG00000090600	AC149585.1	-------------	protein_coding
ENSMUST00000172100	2550262	2552957	1	upstream	-48799	ENSMUSG00000090600	AC149585.1	-------------	protein_coding
ENSMUST00000172100	2550262	2552957	1	upstream	-47085	ENSMUSG00000090600	AC149585.1	-------------	protein_coding
ENSMUST00000172100	2550262	2552957	1	upstream	-21418	ENSMUSG00000090600	AC149585.1	-------------	protein_coding
ENSMUST00000172100	2550262	2552957	1	inside	1520	ENSMUSG00000090600	AC149585.1	-------------	protein_coding
ENSMUST00000172100	2550262	2552957	1	downstream	15188	ENSMUSG00000090600	AC149585.1	-------------	protein_coding
ENSMUST00000172100	2550262	2552957	1	downstream	19155	ENSMUSG00000090600	AC149585.1	-------------	protein_coding
ENSMUST00000172100	2550262	2552957	1	downstream	53227	ENSMUSG00000090600	AC149585.1	-------------	protein_coding
ENSMUST00000172100	2550262	2552957	1	downstream	54085	ENSMUSG00000090600	AC149585.1	-------------	protein_coding
ENSMUST00000172100	2550262	2552957	1	downstream	56511	ENSMUSG00000090600	AC149585.1	-------------	protein_coding
ENSMUST00000172100	2550262	2552957	1	downstream	141047	ENSMUSG00000090600	AC149585.1	-------------	protein_coding
ENSMUST00000172100	2550262	2552957	1	downstream	227236	ENSMUSG00000090600	AC149585.1	-------------	protein_coding
ENSMUST00000172100	2550262	2552957	1	downstream	229311	ENSMUSG00000090600	AC149585.1	-------------	protein_coding
ENSMUST00000172100	2550262	2552957	1	downstream	235034	ENSMUSG00000090600	AC149585.1	-------------	protein_coding
ENSMUST00000172100	2550262	2552957	1	downstream	236652	ENSMUSG00000090600	AC149585.1	-------------	protein_coding
ENSMUST00000172100	2550262	2552957	1	downstream	240071	ENSMUSG00000090600	AC149585.1	-------------	protein_coding
ENSMUST00000172100	2550262	2552957	1	downstream	241899	ENSMUSG00000090600	AC149585.1	-------------	protein_coding
ENSMUST00000172100	2550262	2552957	1	downstream	242406	ENSMUSG00000090600	AC149585.1	-------------	protein_coding
ENSMUST00000172100	2550262	2552957	1	downstream	243634	ENSMUSG00000090600	AC149585.1	-------------	protein_coding
ENSMUST00000172100	2550262	2552957	1	downstream	297111	ENSMUSG00000090600	AC149585.1	-------------	protein_coding
ENSMUST00000172100	2550262	2552957	1	downstream	297846	ENSMUSG00000090600	AC149585.1	-------------	protein_coding
ENSMUST00000172100	2550262	2552957	1	downstream	312074	ENSMUSG00000090600	AC149585.1	-------------	protein_coding
ENSMUST00000172100	2550262	2552957	1	downstream	312697	ENSMUSG00000090600	AC149585.1	-------------	protein_coding
ENSMUST00000172100	2550262	2552957	1	downstream	313342	ENSMUSG00000090600	AC149585.1	-------------	protein_coding
ENSMUST00000172100	2550262	2552957	1	downstream	313987	ENSMUSG00000090600	AC149585.1	-------------	protein_coding
ENSMUST00000172100	2550262	2552957	1	downstream	315103	ENSMUSG00000090600	AC149585.1	-------------	protein_coding
ENSMUST00000172100	2550262	2552957	1	downstream	315674	ENSMUSG00000090600	AC149585.1	-------------	protein_coding
ENSMUST00000172100	2550262	2552957	1	downstream	317056	ENSMUSG00000090600	AC149585.1	-------------	protein_coding
ENSMUST00000172100	2550262	2552957	1	downstream	317420	ENSMUSG00000090600	AC149585.1	-------------	protein_coding
ENSMUST00000172100	2550262	2552957	1	downstream	318732	ENSMUSG00000090600	AC149585.1	-------------	protein_coding
ENSMUST00000172100	2550262	2552957	1	downstream	319351	ENSMUSG00000090600	AC149585.1	-------------	protein_coding
ENSMUST00000172100	2550262	2552957	1	downstream	321332	ENSMUSG00000090600	AC149585.1	-------------	protein_coding
ENSMUST00000172100	2550262	2552957	1	downstream	322384	ENSMUSG00000090600	AC149585.1	-------------	protein_coding
ENSMUST00000172100	2550262	2552957	1	downstream	324761	ENSMUSG00000090600	AC149585.1	-------------	protein_coding
ENSMUST00000172100	2550262	2552957	1	downstream	334078	ENSMUSG00000090600	AC149585.1	-------------	protein_coding
ENSMUST00000172100	2550262	2552957	1	downstream	335981	ENSMUSG00000090600	AC149585.1	-------------	protein_coding
ENSMUST00000172100	2550262	2552957	1	downstream	343852	ENSMUSG00000090600	AC149585.1	-------------	protein_coding
ENSMUST00000172100	2550262	2552957	1	downstream	345326	ENSMUSG00000090600	AC149585.1	-------------	protein_coding
ENSMUST00000172100	2550262	2552957	1	downstream	346259	ENSMUSG00000090600	AC149585.1	-------------	protein_coding
ENSMUST00000172100	2550262	2552957	1	downstream	346790	ENSMUSG00000090600	AC149585.1	-------------	protein_coding
ENSMUST00000164064	78546493	78547440	1	downstream	26568	ENSMUSG00000090451	AC151578.1	EG620155_protein	protein_coding
ENSMUST00000168576	146140509	146140622	1	upstream	-5525	ENSMUSG00000090911	AC153574.1	-------------	protein_coding
ENSMUST00000170076	20556127	20557023	1	upstream	-19000	ENSMUSG00000091151	AC154379.1	vomeronasal_type-1_receptor_2	protein_coding
ENSMUST00000170358	59556678	59577692	-1	upstream	-26147	ENSMUSG00000091562	AC154473.2	-------------	protein_coding
ENSMUST00000170447	117163674	117164066	-1	upstream	-169482	ENSMUSG00000090549	AC155646.1	-------------	protein_coding
ENSMUST00000164462	94144975	94186478	1	upstream	-29133	ENSMUSG00000090362	AC158401.1	vomeronasal_receptor_Vmn2r79	protein_coding
ENSMUST00000166131	49515423	49556125	1	upstream	-41623	ENSMUSG00000090967	AC158569.1	vomeronasal_receptor_Vmn2r61	protein_coding
ENSMUST00000166105	124404577	124406851	1	downstream	18428	ENSMUSG00000090286	AC161001.1	L1_unspliced_fusion_gene_protein	protein_coding
ENSMUST00000163852	13279347	13318454	-1	inside	22552	ENSMUSG00000090762	AC161211.1	vomeronasal_receptor_Vmn2r56	protein_coding
ENSMUST00000110075	74377071	74381108	-1	downstream	28547	ENSMUSG00000091391	AC164531.1	-------------	protein_coding
ENSMUST00000110075	74377071	74381108	-1	downstream	43913	ENSMUSG00000091391	AC164531.1	-------------	protein_coding
ENSMUST00000110075	74377071	74381108	-1	downstream	44888	ENSMUSG00000091391	AC164531.1	-------------	protein_coding
ENSMUST00000165260	8996178	8996459	-1	upstream	-10817	ENSMUSG00000090530	AC165274.1	-------------	protein_coding
ENSMUST00000168417	75573523	75574485	-1	downstream	439648	ENSMUSG00000090978	AC166995.1	-------------	protein_coding
ENSMUST00000143276	114649788	114700768	1	upstream	-3152	ENSMUSG00000042010	Acacb	acetyl-Coenzyme_A_carboxylase_beta_Gene	protein_coding
ENSMUST00000128714	104026169	104029349	1	upstream	-1950	ENSMUSG00000090150	Acad11	acyl-Coenzyme_A_dehydrogenase_family,_member_11_Gene	protein_coding
ENSMUST00000139564	49395946	49418615	-1	inside	4357	ENSMUSG00000060317	Acnat2	acyl-coenzyme_A_amino_acid_N-acyltransferase_2_Gene	protein_coding
ENSMUST00000098083	126761327	126806028	1	inside	4743	ENSMUSG00000033533	Acsm1	acyl-CoA_synthetase_medium-chain_family_member_1_Gene	protein_coding
ENSMUST00000128525	100968031	100973055	1	downstream	17138	ENSMUSG00000000530	Acvrl1	activin_A_receptor,_type_II-like_1_Gene	protein_coding
ENSMUST00000053441	58349709	58385745	-1	downstream	156415	ENSMUSG00000046258	Adam29	a_disintegrin_and_metallopeptidase_domain_29_Gene	protein_coding
ENSMUST00000022641	69181445	69200143	-1	downstream	21619	ENSMUSG00000022057	Adamdec1	ADAM-like,_decysin_1_Gene	protein_coding
ENSMUST00000110511	10994786	11002585	1	downstream	69129	ENSMUSG00000047497	Adamts12	a_disintegrin-like_and_metallopeptidase_(reprolysin_type)_with_thrombospondin_type_1_motif,_12_Gene	protein_coding
ENSMUST00000065112	30706740	30730037	-1	downstream	36869	ENSMUSG00000033453	Adamts15	a_disintegrin-like_and_metallopeptidase_(reprolysin_type)_with_thrombospondin_type_1_motif,_15_Gene	protein_coding
ENSMUST00000065112	30706740	30730037	-1	downstream	174092	ENSMUSG00000033453	Adamts15	a_disintegrin-like_and_metallopeptidase_(reprolysin_type)_with_thrombospondin_type_1_motif,_15_Gene	protein_coding
ENSMUST00000125014	73994593	74016711	1	inside	14477	ENSMUSG00000058145	Adamts17	a_disintegrin-like_and_metallopeptidase_(reprolysin_type)_with_thrombospondin_type_1_motif,_17_Gene	protein_coding
ENSMUST00000128797	94225165	94295849	-1	upstream	-1557	ENSMUSG00000022449	Adamts20	a_disintegrin-like_and_metallopeptidase_(reprolysin_type)_with_thrombospondin_type_1_motif,_20_Gene	protein_coding
ENSMUST00000167391	92722696	92851435	-1	inside	9434	ENSMUSG00000030022	Adamts9	a_disintegrin-like_and_metallopeptidase_(reprolysin_type)_with_thrombospondin_type_1_motif,_9_Gene	protein_coding
ENSMUST00000165942	8558349	8759688	1	inside	138489	ENSMUSG00000052551	Adarb2	adenosine_deaminase,_RNA-specific,_B2_Gene	protein_coding
ENSMUST00000165786	55410230	55447422	1	downstream	96622	ENSMUSG00000029778	Adcyap1r1	adenylate_cyclase_activating_polypeptide_1_receptor_1_Gene	protein_coding
ENSMUST00000045376	21871855	22267769	1	inside	54040	ENSMUSG00000039197	Adk	adenosine_kinase_Gene	protein_coding
ENSMUST00000053640	62337471	62339613	-1	downstream	84712	ENSMUSG00000045730	Adrb2	adrenergic_receptor,_beta_2_Gene	protein_coding
ENSMUST00000065167	113339498	113444534	-1	inside	21149	ENSMUSG00000042249	Adrbk2	adrenergic_receptor_kinase,_beta_2_Gene	protein_coding
ENSMUST00000061437	179906190	179910991	1	upstream	-9365	ENSMUSG00000039041	Adrm1	adhesion_regulating_molecule_1_Gene	protein_coding
ENSMUST00000107442	83555948	83911494	1	downstream	745047	ENSMUSG00000025754	Agbl1	ATP/GTP_binding_protein-like_1_Gene	protein_coding
ENSMUST00000164143	12311570	12403576	1	upstream	-130648	ENSMUSG00000023827	Agpat4	1-acylglycerol-3-phosphate_O-acyltransferase_4_(lysophosphatidic_acid_acyltransferase,_delta)_Gene	protein_coding
ENSMUST00000149816	29820289	29862309	1	inside	5339	ENSMUSG00000029772	Ahcyl2	S-adenosylhomocysteine_hydrolase-like_2_Gene	protein_coding
ENSMUST00000163505	20760626	20799205	1	upstream	-36261	ENSMUSG00000019986	Ahi1	Abelson_helper_integration_site_1_Gene	protein_coding
ENSMUST00000162174	13373394	13564092	-1	inside	124906	ENSMUSG00000019806	Aig1	androgen-induced_1_Gene	protein_coding
ENSMUST00000141666	82600754	82725262	1	inside	58087	ENSMUSG00000066406	Akap13	A_kinase_(PRKA)_anchor_protein_13_Gene	protein_coding
ENSMUST00000065911	53896823	54249742	1	upstream	-10618	ENSMUSG00000061603	Akap6	A_kinase_(PRKA)_anchor_protein_6_Gene	protein_coding
ENSMUST00000065911	53896823	54249742	1	inside	28645	ENSMUSG00000061603	Akap6	A_kinase_(PRKA)_anchor_protein_6_Gene	protein_coding
ENSMUST00000021628	4573321	4585787	1	upstream	-14252	ENSMUSG00000021207	Akr1c21	aldo-keto_reductase_family_1,_member_C21_Gene	protein_coding
ENSMUST00000021628	4573321	4585787	1	upstream	-12990	ENSMUSG00000021207	Akr1c21	aldo-keto_reductase_family_1,_member_C21_Gene	protein_coding
ENSMUST00000167928	84102366	84104121	-1	downstream	33697	ENSMUSG00000090870	AL596252.1	-------------	protein_coding
ENSMUST00000125736	25773545	25773886	-1	upstream	-42426	ENSMUSG00000090410	AL606965.1	-------------	protein_coding
ENSMUST00000023312	52249109	52454187	-1	upstream	-198966	ENSMUSG00000022636	Alcam	activated_leukocyte_cell_adhesion_molecule_Gene	protein_coding
ENSMUST00000127199	90436421	90509380	1	inside	6249	ENSMUSG00000030088	Aldh1l1	aldehyde_dehydrogenase_1_family,_member_L1_Gene	protein_coding
ENSMUST00000042699	21097097	21116391	1	upstream	-27124	ENSMUSG00000037542	Aldh8a1	aldehyde_dehydrogenase_8_family,_member_A1_Gene	protein_coding
ENSMUST00000042699	21097097	21116391	1	upstream	-21250	ENSMUSG00000037542	Aldh8a1	aldehyde_dehydrogenase_8_family,_member_A1_Gene	protein_coding
ENSMUST00000080898	35428497	35431697	-1	upstream	-29638	ENSMUSG00000063953	Amd2	S-adenosylmethionine_decarboxylase_2_Gene	protein_coding
ENSMUST00000053106	97074505	97077718	-1	upstream	-189229	ENSMUSG00000048218	Amigo2	adhesion_molecule_with_Ig_like_domain_2_Gene	protein_coding
ENSMUST00000092434	68996970	69490184	1	upstream	-70244	ENSMUSG00000069601	Ank3	ankyrin_3,_epithelial_Gene	protein_coding
ENSMUST00000136522	73931590	73933056	1	downstream	15072	ENSMUSG00000046295	Ankle1	ankyrin_repeat_and_LEM_domain_containing_1_Gene	protein_coding
ENSMUST00000088758	118452582	118512274	-1	upstream	-57562	ENSMUSG00000007827	Ankrd26	ankyrin_repeat_domain_26_Gene	protein_coding
ENSMUST00000166568	99758754	99784770	-1	inside	12532	ENSMUSG00000041343	Ankrd42	ankyrin_repeat_domain_42_Gene	protein_coding
ENSMUST00000109239	95773585	95805180	1	downstream	48837	ENSMUSG00000064210	Ano6	anoctamin_6_Gene	protein_coding
ENSMUST00000034054	64536318	64601915	-1	upstream	-47647	ENSMUSG00000031635	Anxa10	annexin_A10_Gene	protein_coding
ENSMUST00000114366	58335170	58436108	1	inside	15099	ENSMUSG00000079554	Aox3l1	aldehyde_oxidase_3-like_1_Gene	protein_coding
ENSMUST00000167953	95128915	95336271	1	inside	67275	ENSMUSG00000021686	Ap3b1	adaptor-related_protein_complex_3,_beta_1_subunit_Gene	protein_coding
ENSMUST00000022429	27457560	27476744	1	upstream	-18154	ENSMUSG00000021877	Arf4	ADP-ribosylation_factor_4_Gene	protein_coding
ENSMUST00000112821	44028870	44243139	1	inside	46480	ENSMUSG00000049744	Arhgap15	Rho_GTPase_activating_protein_15_Gene	protein_coding
ENSMUST00000106442	130422664	130513429	-1	inside	49750	ENSMUSG00000030766	Arhgap17	Rho_GTPase_activating_protein_17_Gene	protein_coding
ENSMUST00000170477	57645957	57668434	-1	upstream	-906	ENSMUSG00000004661	Arid3b	AT_rich_interactive_domain_3B_(BRIGHT-like)_Gene	protein_coding
ENSMUST00000159814	90594800	90598796	-1	upstream	-146139	ENSMUSG00000049866	Arl4c	ADP-ribosylation_factor-like_4C_Gene	protein_coding
ENSMUST00000081275	7088231	7297899	-1	upstream	-25150	ENSMUSG00000061802	Armc4	armadillo_repeat_containing_4_Gene	protein_coding
ENSMUST00000081275	7088231	7297899	-1	upstream	-24641	ENSMUSG00000061802	Armc4	armadillo_repeat_containing_4_Gene	protein_coding
ENSMUST00000081275	7088231	7297899	-1	upstream	-23380	ENSMUSG00000061802	Armc4	armadillo_repeat_containing_4_Gene	protein_coding
ENSMUST00000081275	7088231	7297899	-1	upstream	-22797	ENSMUSG00000061802	Armc4	armadillo_repeat_containing_4_Gene	protein_coding
ENSMUST00000081275	7088231	7297899	-1	upstream	-22193	ENSMUSG00000061802	Armc4	armadillo_repeat_containing_4_Gene	protein_coding
ENSMUST00000033918	55635684	55673189	1	upstream	-7955	ENSMUSG00000031519	Asb5	ankyrin_repeat_and_SOCs_box-containing_5_Gene	protein_coding
ENSMUST00000147021	53404675	53409596	-1	upstream	-33402	ENSMUSG00000026095	Asnsd1	asparagine_synthetase_domain_containing_1_Gene	protein_coding
ENSMUST00000105491	44065961	44084097	1	upstream	-21583	ENSMUSG00000038160	Atg5	autophagy-related_5_(yeast)_Gene	protein_coding
ENSMUST00000068282	80247732	80295368	-1	downstream	84581	ENSMUSG00000059811	Atl2	atlastin_GTPase_2_Gene	protein_coding
ENSMUST00000163274	105313723	105429649	-1	inside	730	ENSMUSG00000032570	Atp2c1	ATPase,_Ca++-sequestering_Gene	protein_coding
ENSMUST00000138106	114343881	114371627	-1	downstream	118413	ENSMUSG00000057147	Atpbd4	ATP_binding_domain_4_Gene	protein_coding
ENSMUST00000066437	78480828	78488814	-1	upstream	-3643	ENSMUSG00000045655	AU021034	expressed_sequence_AU021034_Gene	protein_coding
ENSMUST00000045235	13575677	13627966	-1	upstream	-27701	ENSMUSG00000042742	B630005N14Rik	RIKEN_cDNA_B630005N14_gene_Gene	protein_coding
ENSMUST00000026265	59169773	59201315	-1	upstream	-1850	ENSMUSG00000025235	Bbs4	Bardet-Biedl_syndrome_4_(human)_Gene	protein_coding
ENSMUST00000124076	22483194	22692718	1	inside	9036	ENSMUSG00000035919	Bbs9	Bardet-Biedl_syndrome_9_(human)_Gene	protein_coding
ENSMUST00000071374	17088503	17111119	1	upstream	-516750	ENSMUSG00000060149	BC002059	cDNA_sequence_BC002059_Gene	protein_coding
ENSMUST00000071374	17088503	17111119	1	upstream	-475683	ENSMUSG00000060149	BC002059	cDNA_sequence_BC002059_Gene	protein_coding
ENSMUST00000071374	17088503	17111119	1	upstream	-238840	ENSMUSG00000060149	BC002059	cDNA_sequence_BC002059_Gene	protein_coding
ENSMUST00000021596	101363662	101397863	-1	inside	3086	ENSMUSG00000021179	BC002230	cDNA_sequence_BC002230_Gene	protein_coding
ENSMUST00000142029	126921028	126925053	1	upstream	-11210	ENSMUSG00000042380	BC003266	cDNA_sequence_BC003266_Gene	protein_coding
ENSMUST00000170579	39689949	39706445	-1	inside	1726	ENSMUSG00000038528	BC021785	cDNA_sequence_BC021785_Gene	protein_coding
ENSMUST00000137764	57088111	57096692	-1	inside	2914	ENSMUSG00000022366	BC026439	cDNA_sequence_BC026439_Gene	protein_coding
ENSMUST00000048788	44724414	44737397	1	upstream	-7023	ENSMUSG00000036208	BC027231	cDNA_sequence_BC027231_Gene	protein_coding
ENSMUST00000098713	67610121	67653222	-1	inside	24301	ENSMUSG00000074300	BC030870	cDNA_sequence_BC030870_Gene	protein_coding
ENSMUST00000078471	67964274	67964856	1	downstream	340142	ENSMUSG00000064063	BC048507	cDNA_sequence_BC048507_Gene	protein_coding
ENSMUST00000092821	85168395	85638852	1	inside	26304	ENSMUSG00000059439	Bcas3	breast_carcinoma_amplified_sequence_3_Gene	protein_coding
ENSMUST00000142737	126906013	126917882	1	inside	2728	ENSMUSG00000001999	Blvra	biliverdin_reductase_A_Gene	protein_coding
ENSMUST00000137213	75675829	75691407	1	downstream	60905	ENSMUSG00000032179	Bmp5	bone_morphogenetic_protein_5_Gene	protein_coding
ENSMUST00000071982	23027520	23289646	1	upstream	-227542	ENSMUSG00000031963	Bmper	BMP-binding_endothelial_regulator_Gene	protein_coding
ENSMUST00000154316	27304789	27363182	-1	inside	5233	ENSMUSG00000026918	Brd3	bromodomain_containing_3_Gene	protein_coding
ENSMUST00000154316	27304789	27363182	-1	inside	8077	ENSMUSG00000026918	Brd3	bromodomain_containing_3_Gene	protein_coding
ENSMUST00000154316	27304789	27363182	-1	inside	8827	ENSMUSG00000026918	Brd3	bromodomain_containing_3_Gene	protein_coding
ENSMUST00000154316	27304789	27363182	-1	inside	12053	ENSMUSG00000026918	Brd3	bromodomain_containing_3_Gene	protein_coding
ENSMUST00000034085	90854958	90886093	-1	upstream	-67616	ENSMUSG00000031660	Brd7	bromodomain_containing_7_Gene	protein_coding
ENSMUST00000099494	37000569	37088547	1	inside	66796	ENSMUSG00000040565	Btaf1	BTAF1_RNA_polymerase_II,_B-TFIID_transcription_factor-associated,_(Mot1_homolog,_S._cerevisiae)_Gene	protein_coding
ENSMUST00000162298	107881175	107900370	1	inside	9252	ENSMUSG00000070632	Btbd8	BTB_(POZ)_domain_containing_8_Gene	protein_coding
ENSMUST00000114589	45224450	45253008	1	downstream	38276	ENSMUSG00000052013	Btla	B_and_T_lymphocyte_associated_Gene	protein_coding
ENSMUST00000165345	120142811	120143278	-1	upstream	-3385	ENSMUSG00000092115	BX005170.1	-------------	protein_coding
ENSMUST00000165345	120142811	120143278	-1	upstream	-1773	ENSMUSG00000092115	BX005170.1	-------------	protein_coding
ENSMUST00000165345	120142811	120143278	-1	upstream	-484	ENSMUSG00000092115	BX005170.1	-------------	protein_coding
ENSMUST00000165345	120142811	120143278	-1	downstream	5496	ENSMUSG00000092115	BX005170.1	-------------	protein_coding
ENSMUST00000165345	120142811	120143278	-1	downstream	9301	ENSMUSG00000092115	BX005170.1	-------------	protein_coding
ENSMUST00000165345	120142811	120143278	-1	downstream	13376	ENSMUSG00000092115	BX005170.1	-------------	protein_coding
ENSMUST00000165345	120142811	120143278	-1	downstream	14482	ENSMUSG00000092115	BX005170.1	-------------	protein_coding
ENSMUST00000165345	120142811	120143278	-1	downstream	15107	ENSMUSG00000092115	BX005170.1	-------------	protein_coding
ENSMUST00000165345	120142811	120143278	-1	downstream	16336	ENSMUSG00000092115	BX005170.1	-------------	protein_coding
ENSMUST00000165345	120142811	120143278	-1	downstream	16606	ENSMUSG00000092115	BX005170.1	-------------	protein_coding
ENSMUST00000165345	120142811	120143278	-1	downstream	16856	ENSMUSG00000092115	BX005170.1	-------------	protein_coding
ENSMUST00000165345	120142811	120143278	-1	downstream	17849	ENSMUSG00000092115	BX005170.1	-------------	protein_coding
ENSMUST00000165345	120142811	120143278	-1	downstream	18170	ENSMUSG00000092115	BX005170.1	-------------	protein_coding
ENSMUST00000165345	120142811	120143278	-1	downstream	20364	ENSMUSG00000092115	BX005170.1	-------------	protein_coding
ENSMUST00000165345	120142811	120143278	-1	downstream	22768	ENSMUSG00000092115	BX005170.1	-------------	protein_coding
ENSMUST00000165345	120142811	120143278	-1	downstream	24487	ENSMUSG00000092115	BX005170.1	-------------	protein_coding
ENSMUST00000165345	120142811	120143278	-1	downstream	25735	ENSMUSG00000092115	BX005170.1	-------------	protein_coding
ENSMUST00000165345	120142811	120143278	-1	downstream	26348	ENSMUSG00000092115	BX005170.1	-------------	protein_coding
ENSMUST00000165345	120142811	120143278	-1	downstream	27556	ENSMUSG00000092115	BX005170.1	-------------	protein_coding
ENSMUST00000165345	120142811	120143278	-1	downstream	28778	ENSMUSG00000092115	BX005170.1	-------------	protein_coding
ENSMUST00000165345	120142811	120143278	-1	downstream	29314	ENSMUSG00000092115	BX005170.1	-------------	protein_coding
ENSMUST00000165345	120142811	120143278	-1	downstream	29712	ENSMUSG00000092115	BX005170.1	-------------	protein_coding
ENSMUST00000165345	120142811	120143278	-1	downstream	30824	ENSMUSG00000092115	BX005170.1	-------------	protein_coding
ENSMUST00000171714	120335008	120336090	-1	upstream	-11351	ENSMUSG00000091821	BX679668.1	Testis-specific_protein	protein_coding
ENSMUST00000171714	120335008	120336090	-1	upstream	-10857	ENSMUSG00000091821	BX679668.1	Testis-specific_protein	protein_coding
ENSMUST00000171714	120335008	120336090	-1	upstream	-4384	ENSMUSG00000091821	BX679668.1	Testis-specific_protein	protein_coding
ENSMUST00000171714	120335008	120336090	-1	upstream	-1715	ENSMUSG00000091821	BX679668.1	Testis-specific_protein	protein_coding
ENSMUST00000171714	120335008	120336090	-1	overlapEnd	1150	ENSMUSG00000091821	BX679668.1	Testis-specific_protein	protein_coding
ENSMUST00000171714	120335008	120336090	-1	downstream	2826	ENSMUSG00000091821	BX679668.1	Testis-specific_protein	protein_coding
ENSMUST00000135809	3590779	3592142	-1	downstream	1842	ENSMUSG00000040302	C030048B08Rik	RIKEN_cDNA_C030048B08_gene_Gene	protein_coding
ENSMUST00000022853	10882087	10909905	1	upstream	-13321	ENSMUSG00000058914	C1qtnf3	C1q_and_tumor_necrosis_factor_related_protein_3_Gene	protein_coding
ENSMUST00000162443	124480366	124492377	-1	upstream	-21705	ENSMUSG00000038521	C1s	complement_component_1,_s_subcomponent_Gene	protein_coding
ENSMUST00000056879	49301460	49395090	1	downstream	480671	ENSMUSG00000051616	C230029F24Rik	RIKEN_cDNA_C230029F24_gene_Gene	protein_coding
ENSMUST00000099264	149656260	149656949	-1	upstream	-122502	ENSMUSG00000074737	C530025M09Rik	RIKEN_cDNA_C530025M09_gene_Gene	protein_coding
ENSMUST00000162964	94064019	94100577	-1	upstream	-9360	ENSMUSG00000070686	C87414	expressed_sequence_C87414_Gene	protein_coding
ENSMUST00000171109	11997729	12104130	1	upstream	-12199	ENSMUSG00000040957	Cables1	CDK5_and_Abl_enzyme_substrate_1_Gene	protein_coding
ENSMUST00000097955	100449280	100701825	1	inside	63052	ENSMUSG00000028532	Cachd1	cache_domain_containing_1_Gene	protein_coding
ENSMUST00000114542	47338456	47661391	1	inside	37194	ENSMUSG00000032076	Cadm1	cell_adhesion_molecule_1_Gene	protein_coding
ENSMUST00000120898	66662435	67621153	-1	upstream	-386219	ENSMUSG00000064115	Cadm2	cell_adhesion_molecule_2_Gene	protein_coding
ENSMUST00000039904	61123254	61145351	1	downstream	22294	ENSMUSG00000024617	Camk2a	calcium/calmodulin-dependent_protein_kinase_II_alpha_Gene	protein_coding
ENSMUST00000143383	126299220	126387606	1	upstream	-62862	ENSMUSG00000053819	Camk2d	calcium/calmodulin-dependent_protein_kinase_II,_delta_Gene	protein_coding
ENSMUST00000098290	8068640	8166188	-1	upstream	-7319	ENSMUSG00000041261	Car8	carbonic_anhydrase_8_Gene	protein_coding
ENSMUST00000085786	141348953	141476550	-1	upstream	-120008	ENSMUSG00000036526	Card11	caspase_recruitment_domain_family,_member_11_Gene	protein_coding
ENSMUST00000015333	4550840	4593381	1	upstream	-4196	ENSMUSG00000015189	Casd1	CAS1_domain_containing_1_Gene	protein_coding
ENSMUST00000101254	83051611	83058371	1	inside	1464	ENSMUSG00000079511	Ccdc142	coiled-coil_domain_containing_142_Gene	protein_coding
ENSMUST00000115245	20798779	20930495	-1	inside	11591	ENSMUSG00000064280	Ccdc146	coiled-coil_domain_containing_146_Gene	protein_coding
ENSMUST00000163072	54386836	54425452	1	inside	2094	ENSMUSG00000025983	Ccdc150	coiled-coil_domain_containing_150_Gene	protein_coding
ENSMUST00000145531	133711816	133712836	-1	upstream	-1901	ENSMUSG00000037443	Ccdc21	coiled-coil_domain_containing_21_Gene	protein_coding
ENSMUST00000092569	102546000	102559096	-1	upstream	-5651	ENSMUSG00000020925	Ccdc43	coiled-coil_domain_containing_43_Gene	protein_coding
ENSMUST00000149077	27390054	27391177	1	downstream	19510	ENSMUSG00000038127	Ccdc50	coiled-coil_domain_containing_50_Gene	protein_coding
ENSMUST00000149077	27390054	27391177	1	downstream	221213	ENSMUSG00000038127	Ccdc50	coiled-coil_domain_containing_50_Gene	protein_coding
ENSMUST00000149077	27390054	27391177	1	downstream	392936	ENSMUSG00000038127	Ccdc50	coiled-coil_domain_containing_50_Gene	protein_coding
ENSMUST00000048238	87663945	87687881	1	downstream	31646	ENSMUSG00000020056	Ccdc53	coiled-coil_domain_containing_53_Gene	protein_coding
ENSMUST00000060307	121398943	121404757	-1	downstream	15864	ENSMUSG00000032532	Cck	cholecystokinin_Gene	protein_coding
ENSMUST00000009329	81928687	81930301	1	downstream	24043	ENSMUSG00000009185	Ccl8	chemokine_(C-C_motif)_ligand_8_Gene	protein_coding
ENSMUST00000171719	124016689	124028296	1	upstream	-19744	ENSMUSG00000049103	Ccr2	chemokine_(C-C_motif)_receptor_2_Gene	protein_coding
ENSMUST00000103134	99005510	99016391	-1	upstream	-27906	ENSMUSG00000037944	Ccr7	chemokine_(C-C_motif)_receptor_7_Gene	protein_coding
ENSMUST00000076147	104000468	104028973	-1	upstream	-26859	ENSMUSG00000079355	Ccrl1	chemokine_(C-C_motif)_receptor-like_1_Gene	protein_coding
ENSMUST00000171635	3918644	3926798	-1	downstream	21068	ENSMUSG00000065987	Cd209b	CD209b_antigen_Gene	protein_coding
ENSMUST00000167623	23103619	23403784	1	inside	153932	ENSMUSG00000040420	Cdh18	cadherin_18_Gene	protein_coding
ENSMUST00000036439	12963955	13103394	-1	upstream	-1035816	ENSMUSG00000039385	Cdh6	cadherin_6_Gene	protein_coding
ENSMUST00000086681	111878904	112036535	1	upstream	-22792	ENSMUSG00000026312	Cdh7	cadherin_7,_type_2_Gene	protein_coding
ENSMUST00000142513	155008277	155013932	1	inside	3350	ENSMUSG00000029062	Cdk11b	cyclin-dependent_kinase_11B_Gene	protein_coding
ENSMUST00000021939	64533861	64541028	1	downstream	94101	ENSMUSG00000021483	Cdk20	cyclin-dependent_kinase_20_Gene	protein_coding
ENSMUST00000042410	3344312	3522225	1	inside	19218	ENSMUSG00000040274	Cdk6	cyclin-dependent_kinase_6_Gene	protein_coding
ENSMUST00000031170	86441068	86494608	-1	inside	30876	ENSMUSG00000029253	Cenpc1	centromere_protein_C1_Gene	protein_coding
ENSMUST00000138762	157692096	157820017	-1	inside	7794	ENSMUSG00000033671	Cep350	centrosomal_protein_350_Gene	protein_coding
ENSMUST00000095211	95544113	95572091	-1	inside	1202	ENSMUSG00000071047	Ces1a	carboxylesterase_1A_Gene	protein_coding
ENSMUST00000077816	96037840	96059607	-1	upstream	-62932	ENSMUSG00000058019	Ces5a	carboxylesterase_5A_Gene	protein_coding
ENSMUST00000024627	15841931	15909576	1	inside	14278	ENSMUSG00000023852	Chd1	chromodomain_helicase_DNA_binding_protein_1_Gene	protein_coding
ENSMUST00000167051	93478947	93530444	1	upstream	-13317	ENSMUSG00000056608	Chd9	chromodomain_helicase_DNA_binding_protein_9_Gene	protein_coding
ENSMUST00000168857	105950473	106022425	-1	upstream	-37522	ENSMUSG00000040809	Chi3l3	chitinase_3-like_3_Gene	protein_coding
ENSMUST00000147453	106008936	106013649	-1	downstream	15250	ENSMUSG00000063779	Chi3l4	chitinase_3-like_4_Gene	protein_coding
ENSMUST00000075452	75397051	75440799	-1	inside	11684	ENSMUSG00000029229	Chic2	cysteine-rich_hydrophobic_domain_2_Gene	protein_coding
ENSMUST00000104984	177616619	177618484	-1	downstream	16526	ENSMUSG00000078185	Chml	choroideremia-like_Gene	protein_coding
ENSMUST00000027249	38920722	38955005	-1	upstream	-16356	ENSMUSG00000026080	Chst10	carbohydrate_sulfotransferase_10_Gene	protein_coding
ENSMUST00000053017	15610433	15876555	-1	inside	1346	ENSMUSG00000047161	Chst9	carbohydrate_(N-acetylgalactosamine_4-0)_sulfotransferase_9_Gene	protein_coding
ENSMUST00000145741	63389658	63401757	-1	upstream	-4199	ENSMUSG00000004319	Clcn3	chloride_channel_3_Gene	protein_coding
ENSMUST00000112611	72131287	72207691	1	downstream	161903	ENSMUSG00000024059	Clip4	CAP-GLY_domain_containing_linker_protein_family,_member_4_Gene	protein_coding
ENSMUST00000169819	39097701	39267932	-1	inside	14407	ENSMUSG00000039315	Clnk	cytokine-dependent_hematopoietic_cell_linker_Gene	protein_coding
ENSMUST00000020969	27154069	27164700	1	downstream	113723	ENSMUSG00000020638	Cmpk2	cytidine_monophosphate_(UMP-CMP)_kinase_2,_mitochondrial_Gene	protein_coding
ENSMUST00000020969	27154069	27164700	1	downstream	144928	ENSMUSG00000020638	Cmpk2	cytidine_monophosphate_(UMP-CMP)_kinase_2,_mitochondrial_Gene	protein_coding
ENSMUST00000137780	18787601	19049673	-1	inside	9159	ENSMUSG00000073991	Cnbd1	cyclic_nucleotide_binding_domain_containing_1_Gene	protein_coding
ENSMUST00000032159	102113300	102414661	-1	inside	93757	ENSMUSG00000030075	Cntn3	contactin_3_Gene	protein_coding
ENSMUST00000150737	46995059	47045559	1	upstream	-28567	ENSMUSG00000039419	Cntnap2	contactin_associated_protein-like_2_Gene	protein_coding
ENSMUST00000140753	115297554	115314967	1	downstream	158512	ENSMUSG00000031772	Cntnap4	contactin_associated_protein-like_4_Gene	protein_coding
ENSMUST00000135009	79446798	79460777	-1	downstream	364104	ENSMUSG00000032332	Col12a1	collagen,_type_XII,_alpha_1_Gene	protein_coding
ENSMUST00000135271	82535102	82583367	-1	inside	6774	ENSMUSG00000067158	Col4a4	collagen,_type_IV,_alpha_4_Gene	protein_coding
ENSMUST00000135271	82535102	82583367	-1	downstream	89712	ENSMUSG00000067158	Col4a4	collagen,_type_IV,_alpha_4_Gene	protein_coding
ENSMUST00000161944	22799835	22856947	-1	inside	11311	ENSMUSG00000051355	Commd1	COMM_domain_containing_1_Gene	protein_coding
ENSMUST00000127219	88493315	88497739	1	inside	2418	ENSMUSG00000026240	Cops7b	COP9_(constitutive_photomorphogenic)_homolog,_subunit_7b_(Arabidopsis_thaliana)_Gene	protein_coding
ENSMUST00000049091	63776129	63892968	-1	inside	14025	ENSMUSG00000042148	Cox10	COX10_homolog,_cytochrome_c_oxidase_assembly_protein,_heme_A:_farnesyltransferase_(yeast)_Gene	protein_coding
ENSMUST00000034881	79603048	79607660	-1	downstream	17524	ENSMUSG00000032330	Cox7a2	cytochrome_c_oxidase,_subunit_VIIa_2_Gene	protein_coding
ENSMUST00000026985	54472713	54485278	1	downstream	12695	ENSMUSG00000025867	Cplx2	complexin_2_Gene	protein_coding
ENSMUST00000163875	120817909	120818406	-1	downstream	6170	ENSMUSG00000091916	CR628367.1	X-linked_testis-specific_protein_variant_2	protein_coding
ENSMUST00000099334	94773530	94786767	-1	upstream	-26125	ENSMUSG00000045867	Cradd	CASP2_and_RIPK1_domain_containing_adaptor_with_death_domain_Gene	protein_coding
ENSMUST00000132845	141145303	141224825	-1	inside	35047	ENSMUSG00000063681	Crb1	crumbs_homolog_1_(Drosophila)_Gene	protein_coding
ENSMUST00000146122	65108919	65109875	-1	downstream	1954	ENSMUSG00000067299	Crygd	crystallin,_gamma_D_Gene	protein_coding
ENSMUST00000125551	15892545	15984812	-1	inside	25168	ENSMUSG00000060924	Csmd1	CUB_and_Sushi_multiple_domains_1_Gene	protein_coding
ENSMUST00000109939	149231069	149236029	1	downstream	20823	ENSMUSG00000033156	Cst10	cystatin_10_(chondrocytes)_Gene	protein_coding
ENSMUST00000066039	31157331	31161080	1	upstream	-21606	ENSMUSG00000053536	Cstf2t	cleavage_stimulation_factor,_3'_pre-RNA_subunit_2,_tau_Gene	protein_coding
ENSMUST00000169570	140179261	140206931	-1	inside	1677	ENSMUSG00000030970	Ctbp2	C-terminal_binding_protein_2_Gene	protein_coding
ENSMUST00000081728	30102348	30959066	1	inside	62916	ENSMUSG00000022240	Ctnnd2	catenin_(cadherin_associated_protein),_delta_2_Gene	protein_coding
ENSMUST00000043754	60899611	60904205	-1	upstream	-23982	ENSMUSG00000056728	Ctsll3	cathepsin_L-like_3_Gene	protein_coding
ENSMUST00000141803	53424705	53430139	-1	upstream	-7350	ENSMUSG00000032030	Cul5	cullin_5_Gene	protein_coding
ENSMUST00000031322	91223560	91232093	1	downstream	14316	ENSMUSG00000029375	Cxcl15	chemokine_(C-X-C_motif)_ligand_15_Gene	protein_coding
ENSMUST00000170631	27625963	27628286	1	downstream	19080	ENSMUSG00000005547	Cyp2a5	cytochrome_P450,_family_2,_subfamily_a,_polypeptide_5_Gene	protein_coding
ENSMUST00000100380	82519564	82520929	-1	upstream	-14822	ENSMUSG00000075517	Cyp2d37-ps	cytochrome_P450,_family_2,_subfamily_d,_polypeptide_37,_pseudogene_Pseudogene	protein_coding
ENSMUST00000151539	4099124	4103381	-1	downstream	16173	ENSMUSG00000001467	Cyp51	cytochrome_P450,_family_51_Gene	protein_coding
ENSMUST00000149927	99540480	99558651	-1	upstream	-14700	ENSMUSG00000044768	D1Ertd622e	DNA_segment,_Chr_1,_ERATO_Doi_622,_expressed_Gene	protein_coding
ENSMUST00000026868	41546647	41557706	1	downstream	810459	ENSMUSG00000025766	D3Ertd751e	DNA_segment,_Chr_3,_ERATO_Doi_751,_expressed_Gene	protein_coding
ENSMUST00000053218	14332238	14340838	-1	upstream	-16270	ENSMUSG00000048826	Dact2	dapper_homolog_2,_antagonist_of_beta-catenin_(xenopus)_Gene	protein_coding
ENSMUST00000154716	137596068	137644494	-1	inside	4055	ENSMUSG00000028159	Dapp1	dual_adaptor_for_phosphotyrosine_and_3-phosphoinositides_1_Gene	protein_coding
ENSMUST00000159129	25188216	25211275	1	inside	7634	ENSMUSG00000035910	Dcdc2a	doublecortin_domain_containing_2a_Gene	protein_coding
ENSMUST00000031311	89194021	89212306	1	downstream	18413	ENSMUSG00000029366	Dck	deoxycytidine_kinase_Gene	protein_coding
ENSMUST00000152468	3370221	3371139	1	downstream	5695	ENSMUSG00000026648	Dclre1c	DNA_cross-link_repair_1C,_PSO2_homolog_(S._cerevisiae)_Gene	protein_coding
ENSMUST00000112777	119125270	119171631	1	upstream	-52343	ENSMUSG00000041477	Dcp1b	DCP1_decapping_enzyme_homolog_b_(S._cerevisiae)_Gene	protein_coding
ENSMUST00000171539	118423998	118451466	-1	downstream	182505	ENSMUSG00000022129	Dct	dopachrome_tautomerase_Gene	protein_coding
ENSMUST00000033642	140290385	140367854	-1	upstream	-104070	ENSMUSG00000031285	Dcx	doublecortin_Gene	protein_coding
ENSMUST00000033642	140290385	140367854	-1	upstream	-101447	ENSMUSG00000031285	Dcx	doublecortin_Gene	protein_coding
ENSMUST00000033642	140290385	140367854	-1	upstream	-88448	ENSMUSG00000031285	Dcx	doublecortin_Gene	protein_coding
ENSMUST00000033642	140290385	140367854	-1	upstream	-87587	ENSMUSG00000031285	Dcx	doublecortin_Gene	protein_coding
ENSMUST00000102484	141233464	141279334	-1	inside	10504	ENSMUSG00000078515	Ddi2	DNA-damage_inducible_protein_2_Gene	protein_coding
ENSMUST00000153271	130479771	130480513	-1	downstream	4905	ENSMUSG00000068290	Ddrgk1	DDRGK_domain_containing_1_Gene	protein_coding
ENSMUST00000120272	159158397	159192919	1	upstream	-136126	ENSMUSG00000028175	Depdc1a	DEP_domain_containing_1a_Gene	protein_coding
ENSMUST00000110850	78969878	79029081	-1	inside	1675	ENSMUSG00000034731	Dgkh	diacylglycerol_kinase,_eta_Gene	protein_coding
ENSMUST00000062368	109986824	110003591	-1	inside	1829	ENSMUSG00000032480	Dhx30	DEAH_(Asp-Glu-Ala-His)_box_polypeptide_30_Gene	protein_coding
ENSMUST00000125409	101594233	101597010	1	upstream	-11221	ENSMUSG00000034931	Dhx8	DEAH_(Asp-Glu-Ala-His)_box_polypeptide_8_Gene	protein_coding
ENSMUST00000163706	98411443	99593127	1	upstream	-884	ENSMUSG00000052572	Dlg2	discs,_large_homolog_2_(Drosophila)_Gene	protein_coding
ENSMUST00000146331	81844540	82389752	1	upstream	-155348	ENSMUSG00000045103	Dmd	dystrophin,_muscular_dystrophy_Gene	protein_coding
ENSMUST00000073309	27584215	27586958	1	downstream	20304	ENSMUSG00000021879	Dnahc12	dynein,_axonemal,_heavy_chain_12_Gene	protein_coding
ENSMUST00000097495	89470474	89938920	-1	upstream	-161131	ENSMUSG00000073514	Dok6	docking_protein_6_Gene	protein_coding
ENSMUST00000035420	125228716	125942136	-1	upstream	-185040	ENSMUSG00000036815	Dpp10	dipeptidylpeptidase_10_Gene	protein_coding
ENSMUST00000027861	166726863	166754397	1	inside	25121	ENSMUSG00000026574	Dpt	dermatopontin_Gene	protein_coding
ENSMUST00000056102	96813686	97392359	-1	upstream	-16831	ENSMUSG00000050272	Dscam	Down_syndrome_cell_adhesion_molecule_Gene	protein_coding
ENSMUST00000054128	20405841	20443532	1	upstream	-49226	ENSMUSG00000034774	Dsg1c	desmoglein_1_gamma_Gene	protein_coding
ENSMUST00000036631	32199943	32207519	1	upstream	-823975	ENSMUSG00000039661	Dusp26	dual_specificity_phosphatase_26_(putative)_Gene	protein_coding
[truncated: 738 more rows]
